# Supplementary material for: Growth Rate of Plasmodium falciparum: Analysis of Parasite Growth Data from Malaria Volunteer Infection Studies
Source: J Infect Dis. 2019 Nov 4;221(6):963–72. doi: 10.1093/infdis/jiz557 (PMC7198127; doi:10.1093/infdis/jiz557)
Supplement: Supplementary file 3 [file JID-2019-INFDIS-JIZ-557-s3.xlsx]

## Sheet: Supplementary Table 2
Supplementary Table 2. Processed Data for all 177 Subjects Used in the Analysis of the QIMR-B Studies
Data Dictionary:
Time Time (days) since inoculation
Treatment.Day Day that the subject was treated
log10.av.ppml Log10 value of the geometric mean
av.ppml Geometric mean of the replicate parasitemia data
Time.centered Centered version of Time (days), whereby the time has been centered by the mean inoculum cohort time.
Inoculum.Cohort.ID The identifer of the inoculum cohort (**use this in the analyses as the inoculum cohort identifier**)
Inoculum.Coh.Subject.ID The identifier of the subject within an inoculum cohort (**use this in analyses as the subject identifier**)
Time	Treatment.Day	log10.av.ppml	av.ppml	Time.centered	Inoculum.Cohort.ID	Inoculum.Coh.Subject.ID
5.5	8	2.44249	277.005	-0.697345	Mefloquine:CH1	Mefloquine:CH1:S001
6	8	2.85412	714.694	-0.197345	Mefloquine:CH1	Mefloquine:CH1:S001
6.5	8	1.50515	32	0.302655	Mefloquine:CH1	Mefloquine:CH1:S001
7	8	3.36732	2329.8	0.802655	Mefloquine:CH1	Mefloquine:CH1:S001
7.5	8	3.78664	6118.49	1.30265	Mefloquine:CH1	Mefloquine:CH1:S001
8	8	3.04403	1106.7	1.80265	Mefloquine:CH1	Mefloquine:CH1:S001
5	8	1.8185	65.8415	-1.19735	Mefloquine:CH1	Mefloquine:CH1:S006
5.5	8	2.80181	633.591	-0.697345	Mefloquine:CH1	Mefloquine:CH1:S006
6	8	2.49831	314.996	-0.197345	Mefloquine:CH1	Mefloquine:CH1:S006
6.5	8	2.16295	145.53	0.302655	Mefloquine:CH1	Mefloquine:CH1:S006
8	8	3.75599	5701.45	1.80265	Mefloquine:CH1	Mefloquine:CH1:S006
5	8	0.853124	7.13057	-1.19735	Mefloquine:CH1	Mefloquine:CH1:S011
5.5	8	2.6841	483.165	-0.697345	Mefloquine:CH1	Mefloquine:CH1:S011
6	8	2.48186	303.29	-0.197345	Mefloquine:CH1	Mefloquine:CH1:S011
6.5	8	2.61926	416.159	0.302655	Mefloquine:CH1	Mefloquine:CH1:S011
7	8	3.83806	6887.45	0.802655	Mefloquine:CH1	Mefloquine:CH1:S011
7.5	8	3.98125	9577.54	1.30265	Mefloquine:CH1	Mefloquine:CH1:S011
8	8	3.37524	2372.69	1.80265	Mefloquine:CH1	Mefloquine:CH1:S011
5	8	1.95047	89.2207	-1.19735	Mefloquine:CH1	Mefloquine:CH1:S012
5.5	8	2.68223	481.097	-0.697345	Mefloquine:CH1	Mefloquine:CH1:S012
6	8	2.73439	542.493	-0.197345	Mefloquine:CH1	Mefloquine:CH1:S012
6.5	8	2.38588	243.155	0.302655	Mefloquine:CH1	Mefloquine:CH1:S012
7.5	8	3.74764	5592.96	1.30265	Mefloquine:CH1	Mefloquine:CH1:S012
8	8	3.13114	1352.5	1.80265	Mefloquine:CH1	Mefloquine:CH1:S012
5	8	0.92513	8.41647	-1.19735	Mefloquine:CH1	Mefloquine:CH1:S013
5.5	8	2.76389	580.611	-0.697345	Mefloquine:CH1	Mefloquine:CH1:S013
6	8	2.62187	418.666	-0.197345	Mefloquine:CH1	Mefloquine:CH1:S013
6.5	8	2.42875	268.381	0.302655	Mefloquine:CH1	Mefloquine:CH1:S013
8	8	3.72132	5264.05	1.80265	Mefloquine:CH1	Mefloquine:CH1:S013
5	8	2.1687	147.47	-1.19735	Mefloquine:CH1	Mefloquine:CH1:S014
5.5	8	2.77035	589.312	-0.697345	Mefloquine:CH1	Mefloquine:CH1:S014
6	8	2.43413	271.723	-0.197345	Mefloquine:CH1	Mefloquine:CH1:S014
6.5	8	2.36477	231.618	0.302655	Mefloquine:CH1	Mefloquine:CH1:S014
8	8	3.65307	4498.54	1.80265	Mefloquine:CH1	Mefloquine:CH1:S014
5	8	1.42317	26.4953	-1.19735	Mefloquine:CH2	Mefloquine:CH2:S015
5.5	8	2.15916	144.264	-0.697345	Mefloquine:CH2	Mefloquine:CH2:S015
6	8	2.32194	209.867	-0.197345	Mefloquine:CH2	Mefloquine:CH2:S015
6.5	8	2.11441	130.138	0.302655	Mefloquine:CH2	Mefloquine:CH2:S015
7	8	2.9959	990.604	0.802655	Mefloquine:CH2	Mefloquine:CH2:S015
7.5	8	3.60897	4064.11	1.30265	Mefloquine:CH2	Mefloquine:CH2:S015
8	8	2.94239	875.762	1.80265	Mefloquine:CH2	Mefloquine:CH2:S015
5	8	0.639377	4.3589	-1.19735	Mefloquine:CH2	Mefloquine:CH2:S016
5.5	8	1.92842	84.8057	-0.697345	Mefloquine:CH2	Mefloquine:CH2:S016
6	8	1.69369	49.3964	-0.197345	Mefloquine:CH2	Mefloquine:CH2:S016
6.5	8	0.752575	5.65685	0.302655	Mefloquine:CH2	Mefloquine:CH2:S016
7	8	1.96307	91.8477	0.802655	Mefloquine:CH2	Mefloquine:CH2:S016
7.5	8	3.22426	1675.93	1.30265	Mefloquine:CH2	Mefloquine:CH2:S016
8	8	2.51204	325.119	1.80265	Mefloquine:CH2	Mefloquine:CH2:S016
4	8	0.680864	4.79583	-2.19735	Mefloquine:CH2	Mefloquine:CH2:S017
5	8	0.959539	9.11043	-1.19735	Mefloquine:CH2	Mefloquine:CH2:S017
5.5	8	2.70952	512.297	-0.697345	Mefloquine:CH2	Mefloquine:CH2:S017
6	8	2.21309	163.34	-0.197345	Mefloquine:CH2	Mefloquine:CH2:S017
6.5	8	1.51121	32.45	0.302655	Mefloquine:CH2	Mefloquine:CH2:S017
7	8	2.68099	479.725	0.802655	Mefloquine:CH2	Mefloquine:CH2:S017
7.5	8	4.00651	10150.9	1.30265	Mefloquine:CH2	Mefloquine:CH2:S017
8	8	3.45106	2825.29	1.80265	Mefloquine:CH2	Mefloquine:CH2:S017
4	8	0.745681	5.56776	-2.19735	Mefloquine:CH2	Mefloquine:CH2:S018
5	8	1.93376	85.8545	-1.19735	Mefloquine:CH2	Mefloquine:CH2:S018
5.5	8	3.00324	1007.48	-0.697345	Mefloquine:CH2	Mefloquine:CH2:S018
6	8	2.39943	250.859	-0.197345	Mefloquine:CH2	Mefloquine:CH2:S018
6.5	8	2.64329	439.837	0.302655	Mefloquine:CH2	Mefloquine:CH2:S018
7	8	3.70108	5024.34	0.802655	Mefloquine:CH2	Mefloquine:CH2:S018
7.5	8	3.97529	9446.85	1.30265	Mefloquine:CH2	Mefloquine:CH2:S018
8	8	4.00025	10005.8	1.80265	Mefloquine:CH2	Mefloquine:CH2:S018
5	8	1.27875	19	-1.19735	Mefloquine:CH2	Mefloquine:CH2:S019
5.5	8	2.02207	105.214	-0.697345	Mefloquine:CH2	Mefloquine:CH2:S019
6	8	1.71014	51.303	-0.197345	Mefloquine:CH2	Mefloquine:CH2:S019
6.5	8	1.41497	26	0.302655	Mefloquine:CH2	Mefloquine:CH2:S019
7	8	2.7277	534.192	0.802655	Mefloquine:CH2	Mefloquine:CH2:S019
7.5	8	3.47758	3003.16	1.30265	Mefloquine:CH2	Mefloquine:CH2:S019
8	8	2.19005	154.9	1.80265	Mefloquine:CH2	Mefloquine:CH2:S019
5.5	8	2.30692	202.731	-0.697345	Mefloquine:CH2	Mefloquine:CH2:S020
6	8	2.48246	303.712	-0.197345	Mefloquine:CH2	Mefloquine:CH2:S020
6.5	8	1.3686	23.3666	0.302655	Mefloquine:CH2	Mefloquine:CH2:S020
7	8	2.7255	531.494	0.802655	Mefloquine:CH2	Mefloquine:CH2:S020
7.5	8	3.64287	4394.12	1.30265	Mefloquine:CH2	Mefloquine:CH2:S020
8	8	2.28261	191.694	1.80265	Mefloquine:CH2	Mefloquine:CH2:S020
5	8	1.41497	26	-1.19735	Mefloquine:CH2	Mefloquine:CH2:S022
5.5	8	2.27025	186.314	-0.697345	Mefloquine:CH2	Mefloquine:CH2:S022
6	8	2.13513	136.499	-0.197345	Mefloquine:CH2	Mefloquine:CH2:S022
6.5	8	0.671211	4.69042	0.302655	Mefloquine:CH2	Mefloquine:CH2:S022
7	8	3.41193	2581.87	0.802655	Mefloquine:CH2	Mefloquine:CH2:S022
7.5	8	3.75501	5688.7	1.30265	Mefloquine:CH2	Mefloquine:CH2:S022
8	8	2.74776	559.448	1.80265	Mefloquine:CH2	Mefloquine:CH2:S022
5	8	1.75587	57	-1.19735	Mefloquine:CH2	Mefloquine:CH2:S025
5.5	8	1.65903	45.607	-0.697345	Mefloquine:CH2	Mefloquine:CH2:S025
6	8	1.93854	86.8044	-0.197345	Mefloquine:CH2	Mefloquine:CH2:S025
7	8	2.49689	313.975	0.802655	Mefloquine:CH2	Mefloquine:CH2:S025
7.5	8	2.59324	391.954	1.30265	Mefloquine:CH2	Mefloquine:CH2:S025
8	8	1.47659	29.9633	1.80265	Mefloquine:CH2	Mefloquine:CH2:S025
6	8	1.66358	46.0869	-0.197345	Mefloquine:CH3	Mefloquine:CH3:S028
6.5	8	1.35122	22.4499	0.302655	Mefloquine:CH3	Mefloquine:CH3:S028
7	8	3.31396	2060.45	0.802655	Mefloquine:CH3	Mefloquine:CH3:S028
7.5	8	2.93129	853.679	1.30265	Mefloquine:CH3	Mefloquine:CH3:S028
8	8	2.89203	779.879	1.80265	Mefloquine:CH3	Mefloquine:CH3:S028
6	8	2.27088	186.585	-0.197345	Mefloquine:CH3	Mefloquine:CH3:S032
6.5	8	2.70133	502.728	0.302655	Mefloquine:CH3	Mefloquine:CH3:S032
7	8	4.18649	15363.3	0.802655	Mefloquine:CH3	Mefloquine:CH3:S032
7.5	8	3.83301	6807.86	1.30265	Mefloquine:CH3	Mefloquine:CH3:S032
8	8	4.01439	10336.8	1.80265	Mefloquine:CH3	Mefloquine:CH3:S032
6	8	2.41326	258.975	-0.197345	Mefloquine:CH3	Mefloquine:CH3:S033
6.5	8	2.33802	217.78	0.302655	Mefloquine:CH3	Mefloquine:CH3:S033
7	8	3.47028	2953.12	0.802655	Mefloquine:CH3	Mefloquine:CH3:S033
7.5	8	3.44867	2809.76	1.30265	Mefloquine:CH3	Mefloquine:CH3:S033
8	8	3.67091	4687.15	1.80265	Mefloquine:CH3	Mefloquine:CH3:S033
6	8	2.53563	343.267	-0.197345	Mefloquine:CH3	Mefloquine:CH3:S035
6.5	8	1.90865	81.0309	0.302655	Mefloquine:CH3	Mefloquine:CH3:S035
7	8	3.07097	1177.54	0.802655	Mefloquine:CH3	Mefloquine:CH3:S035
7.5	8	3.66846	4660.74	1.30265	Mefloquine:CH3	Mefloquine:CH3:S035
8	8	2.91835	828.617	1.80265	Mefloquine:CH3	Mefloquine:CH3:S035
6	8	1.90709	80.7403	-0.197345	Mefloquine:CH3	Mefloquine:CH3:S036
6.5	8	2.30509	201.879	0.302655	Mefloquine:CH3	Mefloquine:CH3:S036
7	8	3.03938	1094.92	0.802655	Mefloquine:CH3	Mefloquine:CH3:S036
7.5	8	3.16895	1475.54	1.30265	Mefloquine:CH3	Mefloquine:CH3:S036
8	8	3.31074	2045.21	1.80265	Mefloquine:CH3	Mefloquine:CH3:S036
6	8	2.32086	209.342	-0.197345	Mefloquine:CH3	Mefloquine:CH3:S038
6.5	8	1.50515	32	0.302655	Mefloquine:CH3	Mefloquine:CH3:S038
7	8	2.94885	888.898	0.802655	Mefloquine:CH3	Mefloquine:CH3:S038
7.5	8	3.17844	1508.13	1.30265	Mefloquine:CH3	Mefloquine:CH3:S038
8	8	2.36237	230.342	1.80265	Mefloquine:CH3	Mefloquine:CH3:S038
6	8	0.90309	8	-0.197345	Mefloquine:CH3	Mefloquine:CH3:S041
6.5	8	1.50515	32	0.302655	Mefloquine:CH3	Mefloquine:CH3:S041
7	8	3.02944	1070.15	0.802655	Mefloquine:CH3	Mefloquine:CH3:S041
7.5	8	2.90399	801.658	1.30265	Mefloquine:CH3	Mefloquine:CH3:S041
8	8	3.12828	1343.62	1.80265	Mefloquine:CH3	Mefloquine:CH3:S041
6	9	1.98241	96.0312	-0.197345	Mefloquine:CH3	Mefloquine:CH3:S042
6.5	9	0.588046	3.87298	0.302655	Mefloquine:CH3	Mefloquine:CH3:S042
7	9	2.38651	243.508	0.802655	Mefloquine:CH3	Mefloquine:CH3:S042
7.5	9	2.55409	358.173	1.30265	Mefloquine:CH3	Mefloquine:CH3:S042
8	9	2.22606	168.291	1.80265	Mefloquine:CH3	Mefloquine:CH3:S042
8.5	9	3.62167	4184.73	2.30265	Mefloquine:CH3	Mefloquine:CH3:S042
9	9	4.04239	11025.4	2.80265	Mefloquine:CH3	Mefloquine:CH3:S042
6	8	1.87199	74.4715	-0.197345	OZ439:CH1	OZ439:CH1:S001
6.5	8	2.24804	177.028	0.302655	OZ439:CH1	OZ439:CH1:S001
7	8	3.98146	9582.18	0.802655	OZ439:CH1	OZ439:CH1:S001
7.5	8	3.69792	4987.98	1.30265	OZ439:CH1	OZ439:CH1:S001
8	8	3.72229	5275.83	1.80265	OZ439:CH1	OZ439:CH1:S001
6	8	1.9892	97.5449	-0.197345	OZ439:CH1	OZ439:CH1:S005
6.5	8	1.66963	46.7333	0.302655	OZ439:CH1	OZ439:CH1:S005
7	8	3.46161	2894.71	0.802655	OZ439:CH1	OZ439:CH1:S005
7.5	8	3.21714	1648.68	1.30265	OZ439:CH1	OZ439:CH1:S005
8	8	3.30538	2020.15	1.80265	OZ439:CH1	OZ439:CH1:S005
6	8	2.24101	174.184	-0.197345	OZ439:CH1	OZ439:CH1:S009
6.5	8	2.30993	204.142	0.302655	OZ439:CH1	OZ439:CH1:S009
7	8	3.75381	5672.9	0.802655	OZ439:CH1	OZ439:CH1:S009
7.5	8	3.7342	5422.52	1.30265	OZ439:CH1	OZ439:CH1:S009
8	8	3.75581	5699.12	1.80265	OZ439:CH1	OZ439:CH1:S009
6	8	1.72871	53.5444	-0.197345	OZ439:CH1	OZ439:CH1:S011
6.5	8	2.72958	536.517	0.302655	OZ439:CH1	OZ439:CH1:S011
7	8	3.49505	3126.41	0.802655	OZ439:CH1	OZ439:CH1:S011
7.5	8	3.40954	2567.67	1.30265	OZ439:CH1	OZ439:CH1:S011
8	8	2.55776	361.207	1.80265	OZ439:CH1	OZ439:CH1:S011
6	8	2.37425	236.728	-0.197345	OZ439:CH1	OZ439:CH1:S012
6.5	8	2.9402	871.362	0.302655	OZ439:CH1	OZ439:CH1:S012
7	8	4.25214	17870.8	0.802655	OZ439:CH1	OZ439:CH1:S012
7.5	8	4.27169	18693.5	1.30265	OZ439:CH1	OZ439:CH1:S012
8	8	3.75535	5693.17	1.80265	OZ439:CH1	OZ439:CH1:S012
6	8	1.9892	97.5449	-0.197345	OZ439:CH1	OZ439:CH1:S013
6.5	8	2.81423	651.969	0.302655	OZ439:CH1	OZ439:CH1:S013
7	8	3.92196	8355.31	0.802655	OZ439:CH1	OZ439:CH1:S013
7.5	8	3.97943	9537.45	1.30265	OZ439:CH1	OZ439:CH1:S013
8	8	3.86859	7389.11	1.80265	OZ439:CH1	OZ439:CH1:S013
6	8	2.336	216.772	-0.197345	OZ439:CH1	OZ439:CH1:S017
6.5	8	1.99195	98.1631	0.302655	OZ439:CH1	OZ439:CH1:S017
7	8	3.39161	2463.83	0.802655	OZ439:CH1	OZ439:CH1:S017
7.5	8	3.72067	5256.17	1.30265	OZ439:CH1	OZ439:CH1:S017
8	8	3.18216	1521.12	1.80265	OZ439:CH1	OZ439:CH1:S017
6	8	2.07727	119.474	-0.197345	OZ439:CH1	OZ439:CH1:S018
6.5	8	1.94081	87.2582	0.302655	OZ439:CH1	OZ439:CH1:S018
7	8	3.37316	2361.35	0.802655	OZ439:CH1	OZ439:CH1:S018
7.5	8	3.80564	6392.01	1.30265	OZ439:CH1	OZ439:CH1:S018
8	8	2.9719	937.353	1.80265	OZ439:CH1	OZ439:CH1:S018
6	8	1.60368	40.1497	-0.197345	OZ439:CH2	OZ439:CH2:S024
6.5	8	1.47952	30.1662	0.302655	OZ439:CH2	OZ439:CH2:S024
7	8	2.16935	147.689	0.802655	OZ439:CH2	OZ439:CH2:S024
7.5	8	3.08697	1221.73	1.30265	OZ439:CH2	OZ439:CH2:S024
8	8	2.56023	363.27	1.80265	OZ439:CH2	OZ439:CH2:S024
6	8	2.35107	224.426	-0.197345	OZ439:CH2	OZ439:CH2:S025
6.5	8	2.52465	334.698	0.302655	OZ439:CH2	OZ439:CH2:S025
7	8	3.09578	1246.75	0.802655	OZ439:CH2	OZ439:CH2:S025
7.5	8	3.81095	6470.73	1.30265	OZ439:CH2	OZ439:CH2:S025
8	8	3.81196	6485.75	1.80265	OZ439:CH2	OZ439:CH2:S025
6	8	2.43447	271.937	-0.197345	OZ439:CH2	OZ439:CH2:S026
6.5	8	2.29439	196.967	0.302655	OZ439:CH2	OZ439:CH2:S026
7	8	2.9924	982.656	0.802655	OZ439:CH2	OZ439:CH2:S026
7.5	8	3.6837	4827.3	1.30265	OZ439:CH2	OZ439:CH2:S026
8	8	3.45479	2849.63	1.80265	OZ439:CH2	OZ439:CH2:S026
6	8	2.689	488.655	-0.197345	OZ439:CH2	OZ439:CH2:S027
6.5	8	3.50235	3179.4	0.302655	OZ439:CH2	OZ439:CH2:S027
7	8	3.6603	4573.99	0.802655	OZ439:CH2	OZ439:CH2:S027
7.5	8	4.00145	10033.4	1.30265	OZ439:CH2	OZ439:CH2:S027
8	8	4.37948	23959.5	1.80265	OZ439:CH2	OZ439:CH2:S027
6	8	2.88816	772.958	-0.197345	OZ439:CH2	OZ439:CH2:S028
6.5	8	2.8217	663.287	0.302655	OZ439:CH2	OZ439:CH2:S028
7	8	3.45683	2863.08	0.802655	OZ439:CH2	OZ439:CH2:S028
7.5	8	4.14952	14109.9	1.30265	OZ439:CH2	OZ439:CH2:S028
8	8	3.69784	4987.02	1.80265	OZ439:CH2	OZ439:CH2:S028
6	8	2.02523	105.981	-0.197345	OZ439:CH2	OZ439:CH2:S029
6.5	8	2.35049	224.125	0.302655	OZ439:CH2	OZ439:CH2:S029
7	8	3.26153	1826.14	0.802655	OZ439:CH2	OZ439:CH2:S029
7.5	8	3.43727	2736.98	1.30265	OZ439:CH2	OZ439:CH2:S029
8	8	3.62202	4188.17	1.80265	OZ439:CH2	OZ439:CH2:S029
6	8	2.14291	138.968	-0.197345	OZ439:CH2	OZ439:CH2:S031
6.5	8	2.36596	232.25	0.302655	OZ439:CH2	OZ439:CH2:S031
7	8	2.88137	760.966	0.802655	OZ439:CH2	OZ439:CH2:S031
7.5	8	3.52113	3319.97	1.30265	OZ439:CH2	OZ439:CH2:S031
8	8	3.79875	6291.39	1.80265	OZ439:CH2	OZ439:CH2:S031
6	8	2.42317	264.953	-0.197345	OZ439:CH2	OZ439:CH2:S032
6.5	8	2.04538	111.014	0.302655	OZ439:CH2	OZ439:CH2:S032
7	8	2.90993	812.699	0.802655	OZ439:CH2	OZ439:CH2:S032
7.5	8	3.64057	4370.91	1.30265	OZ439:CH2	OZ439:CH2:S032
8	8	4.06913	11725.5	1.80265	OZ439:CH2	OZ439:CH2:S032
5	7	2.68863	488.239	-1.19735	OZ439:CH3	OZ439:CH3:S035
6	7	1.92721	84.5695	-0.197345	OZ439:CH3	OZ439:CH3:S035
6.5	7	3.9145	8212.94	0.302655	OZ439:CH3	OZ439:CH3:S035
7	7	3.74173	5517.35	0.802655	OZ439:CH3	OZ439:CH3:S035
4	7	1.55475	35.8714	-2.19735	OZ439:CH3	OZ439:CH3:S036
5	7	2.24632	176.326	-1.19735	OZ439:CH3	OZ439:CH3:S036
6	7	1.50515	32	-0.197345	OZ439:CH3	OZ439:CH3:S036
6.5	7	3.19555	1568.73	0.302655	OZ439:CH3	OZ439:CH3:S036
7	7	3.14367	1392.09	0.802655	OZ439:CH3	OZ439:CH3:S036
4	7	1.84532	70.0357	-2.19735	OZ439:CH3	OZ439:CH3:S037
5	7	2.73479	542.992	-1.19735	OZ439:CH3	OZ439:CH3:S037
6	7	2.15046	141.404	-0.197345	OZ439:CH3	OZ439:CH3:S037
6.5	7	3.45613	2858.42	0.302655	OZ439:CH3	OZ439:CH3:S037
7	7	3.81466	6526.15	0.802655	OZ439:CH3	OZ439:CH3:S037
5	7	2.43398	271.633	-1.19735	OZ439:CH3	OZ439:CH3:S038
6	7	0.75182	5.64703	-0.197345	OZ439:CH3	OZ439:CH3:S038
6.5	7	2.96364	919.693	0.302655	OZ439:CH3	OZ439:CH3:S038
7	7	3.48896	3082.92	0.802655	OZ439:CH3	OZ439:CH3:S038
4	7	1.69467	49.5076	-2.19735	OZ439:CH3	OZ439:CH3:S045
5	7	2.70416	506.014	-1.19735	OZ439:CH3	OZ439:CH3:S045
6	7	0.690106	4.89898	-0.197345	OZ439:CH3	OZ439:CH3:S045
6.5	7	3.44032	2756.29	0.302655	OZ439:CH3	OZ439:CH3:S045
7	7	3.52834	3375.55	0.802655	OZ439:CH3	OZ439:CH3:S045
5	7	2.29732	198.301	-1.19735	OZ439:CH3	OZ439:CH3:S047
6	7	1.50515	32	-0.197345	OZ439:CH3	OZ439:CH3:S047
6.5	7	3.89096	7779.57	0.302655	OZ439:CH3	OZ439:CH3:S047
7	7	4.01189	10277.6	0.802655	OZ439:CH3	OZ439:CH3:S047
5	7	2.13249	135.671	-1.19735	OZ439:CH3	OZ439:CH3:S048
6	7	0.703236	5.04936	-0.197345	OZ439:CH3	OZ439:CH3:S048
6.5	7	2.96637	925.487	0.302655	OZ439:CH3	OZ439:CH3:S048
7	7	2.976	946.238	0.802655	OZ439:CH3	OZ439:CH3:S048
4	7	0.752575	5.65685	-2.19735	OZ439:CH3	OZ439:CH3:S049
5	7	2.4165	260.914	-1.19735	OZ439:CH3	OZ439:CH3:S049
6	7	1.50515	32	-0.197345	OZ439:CH3	OZ439:CH3:S049
6.5	7	3.78562	6104.07	0.302655	OZ439:CH3	OZ439:CH3:S049
7	7	3.82847	6737.03	0.802655	OZ439:CH3	OZ439:CH3:S049
5	8	1.51183	32.4962	-1.19735	DSM265:CH1	DSM265:CH1:S1056
6	8	0.690106	4.89898	-0.197345	DSM265:CH1	DSM265:CH1:S1056
6.5	8	2.52237	332.946	0.302655	DSM265:CH1	DSM265:CH1:S1056
7	8	3.19283	1558.95	0.802655	DSM265:CH1	DSM265:CH1:S1056
7.5	8	3.20733	1611.88	1.30265	DSM265:CH1	DSM265:CH1:S1056
8	8	3.40615	2547.73	1.80265	DSM265:CH1	DSM265:CH1:S1056
5	8	1.80168	63.3404	-1.19735	DSM265:CH1	DSM265:CH1:S1057
6	8	1.73565	54.4059	-0.197345	DSM265:CH1	DSM265:CH1:S1057
6.5	8	2.58873	387.911	0.302655	DSM265:CH1	DSM265:CH1:S1057
7	8	3.7554	5693.83	0.802655	DSM265:CH1	DSM265:CH1:S1057
7.5	8	3.53743	3446.92	1.30265	DSM265:CH1	DSM265:CH1:S1057
8	8	3.8898	7758.98	1.80265	DSM265:CH1	DSM265:CH1:S1057
4	8	1.56565	36.7831	-2.19735	DSM265:CH1	DSM265:CH1:S1058
5	8	1.8838	76.5245	-1.19735	DSM265:CH1	DSM265:CH1:S1058
6	8	1.50515	32	-0.197345	DSM265:CH1	DSM265:CH1:S1058
6.5	8	1.99564	99	0.302655	DSM265:CH1	DSM265:CH1:S1058
7	8	3.71694	5211.22	0.802655	DSM265:CH1	DSM265:CH1:S1058
7.5	8	3.18149	1518.77	1.30265	DSM265:CH1	DSM265:CH1:S1058
8	8	3.9399	8707.66	1.80265	DSM265:CH1	DSM265:CH1:S1058
5	8	1.93926	86.9483	-1.19735	DSM265:CH1	DSM265:CH1:S1059
6	8	1.99258	98.3056	-0.197345	DSM265:CH1	DSM265:CH1:S1059
6.5	8	2.62622	422.882	0.302655	DSM265:CH1	DSM265:CH1:S1059
7	8	3.47148	2961.3	0.802655	DSM265:CH1	DSM265:CH1:S1059
7.5	8	3.08024	1202.93	1.30265	DSM265:CH1	DSM265:CH1:S1059
8	8	3.21949	1657.65	1.80265	DSM265:CH1	DSM265:CH1:S1059
4	8	0.885426	7.68115	-2.19735	DSM265:CH1	DSM265:CH1:S1060
5	8	0.831379	6.78233	-1.19735	DSM265:CH1	DSM265:CH1:S1060
6	8	1.64591	44.2493	-0.197345	DSM265:CH1	DSM265:CH1:S1060
6.5	8	2.71568	519.615	0.302655	DSM265:CH1	DSM265:CH1:S1060
7	8	3.48461	3052.2	0.802655	DSM265:CH1	DSM265:CH1:S1060
7.5	8	3.2507	1781.15	1.30265	DSM265:CH1	DSM265:CH1:S1060
8	8	3.27545	1885.59	1.80265	DSM265:CH1	DSM265:CH1:S1060
5	8	2.00462	101.069	-1.19735	DSM265:CH2	DSM265:CH2:S1064
6	8	2.14182	138.618	-0.197345	DSM265:CH2	DSM265:CH2:S1064
6.5	8	2.81775	657.285	0.302655	DSM265:CH2	DSM265:CH2:S1064
7	8	3.84521	7001.73	0.802655	DSM265:CH2	DSM265:CH2:S1064
7.5	8	3.4504	2821.01	1.30265	DSM265:CH2	DSM265:CH2:S1064
8	8	3.93391	8588.3	1.80265	DSM265:CH2	DSM265:CH2:S1064
4	8	0.752575	5.65685	-2.19735	DSM265:CH2	DSM265:CH2:S1065
5	8	2.26982	186.132	-1.19735	DSM265:CH2	DSM265:CH2:S1065
6	8	1.92867	84.8528	-0.197345	DSM265:CH2	DSM265:CH2:S1065
6.5	8	2.88953	775.408	0.302655	DSM265:CH2	DSM265:CH2:S1065
7	8	3.85915	7230.21	0.802655	DSM265:CH2	DSM265:CH2:S1065
7.5	8	3.1695	1477.4	1.30265	DSM265:CH2	DSM265:CH2:S1065
8	8	4.12306	13275.9	1.80265	DSM265:CH2	DSM265:CH2:S1065
5	8	1.83147	67.838	-1.19735	DSM265:CH2	DSM265:CH2:S1068
6	8	1.50515	32	-0.197345	DSM265:CH2	DSM265:CH2:S1068
6.5	8	2.74117	551.017	0.302655	DSM265:CH2	DSM265:CH2:S1068
7	8	3.41972	2628.55	0.802655	DSM265:CH2	DSM265:CH2:S1068
7.5	8	2.30333	201.06	1.30265	DSM265:CH2	DSM265:CH2:S1068
8	8	3.55227	3566.74	1.80265	DSM265:CH2	DSM265:CH2:S1068
5	8	2.91423	820.783	-1.19735	DSM265:CH2	DSM265:CH2:S1070
6	8	2.03839	109.243	-0.197345	DSM265:CH2	DSM265:CH2:S1070
6.5	8	3.14091	1383.27	0.302655	DSM265:CH2	DSM265:CH2:S1070
7	8	4.21579	16435.8	0.802655	DSM265:CH2	DSM265:CH2:S1070
7.5	8	3.544	3499.48	1.30265	DSM265:CH2	DSM265:CH2:S1070
8	8	4.56061	36358.5	1.80265	DSM265:CH2	DSM265:CH2:S1070
4	7	0.836049	6.85565	-2.19735	Piperaquine:CH1	Piperaquine:CH1:S003
5	7	1.96687	92.6553	-1.19735	Piperaquine:CH1	Piperaquine:CH1:S003
5.5	7	2.21488	164.015	-0.697345	Piperaquine:CH1	Piperaquine:CH1:S003
6	7	2.02221	105.247	-0.197345	Piperaquine:CH1	Piperaquine:CH1:S003
6.5	7	2.96643	925.612	0.302655	Piperaquine:CH1	Piperaquine:CH1:S003
7	7	3.66923	4669.11	0.802655	Piperaquine:CH1	Piperaquine:CH1:S003
4	7	0.889076	7.74597	-2.19735	Piperaquine:CH1	Piperaquine:CH1:S008
5	7	2.6652	462.594	-1.19735	Piperaquine:CH1	Piperaquine:CH1:S008
5.5	7	2.51916	330.491	-0.697345	Piperaquine:CH1	Piperaquine:CH1:S008
6	7	2.20635	160.823	-0.197345	Piperaquine:CH1	Piperaquine:CH1:S008
6.5	7	3.43669	2733.31	0.302655	Piperaquine:CH1	Piperaquine:CH1:S008
7	7	4.09385	12412.2	0.802655	Piperaquine:CH1	Piperaquine:CH1:S008
5	7	1.40104	25.1794	-1.19735	Piperaquine:CH1	Piperaquine:CH1:S011
5.5	7	1.50515	32	-0.697345	Piperaquine:CH1	Piperaquine:CH1:S011
6	7	2.76919	587.75	-0.197345	Piperaquine:CH1	Piperaquine:CH1:S011
6.5	7	3.81461	6525.48	0.302655	Piperaquine:CH1	Piperaquine:CH1:S011
7	7	4.56909	37076	0.802655	Piperaquine:CH1	Piperaquine:CH1:S011
4	7	1.33138	21.4476	-2.19735	Piperaquine:CH1	Piperaquine:CH1:S012
5	7	2.804	636.799	-1.19735	Piperaquine:CH1	Piperaquine:CH1:S012
5.5	7	3.08918	1227.95	-0.697345	Piperaquine:CH1	Piperaquine:CH1:S012
6	7	1.79183	61.9193	-0.197345	Piperaquine:CH1	Piperaquine:CH1:S012
6.5	7	3.94207	8751.26	0.302655	Piperaquine:CH1	Piperaquine:CH1:S012
7	7	4.32163	20971.5	0.802655	Piperaquine:CH1	Piperaquine:CH1:S012
4	7	0.866197	7.34847	-2.19735	Piperaquine:CH1	Piperaquine:CH1:S013
5	7	2.34643	222.041	-1.19735	Piperaquine:CH1	Piperaquine:CH1:S013
5.5	7	2.87242	745.461	-0.697345	Piperaquine:CH1	Piperaquine:CH1:S013
6	7	0.745681	5.56776	-0.197345	Piperaquine:CH1	Piperaquine:CH1:S013
6.5	7	3.55307	3573.29	0.302655	Piperaquine:CH1	Piperaquine:CH1:S013
7	7	4.01337	10312.7	0.802655	Piperaquine:CH1	Piperaquine:CH1:S013
4	8	1.47421	29.7993	-2.19735	Piperaquine:CH2	Piperaquine:CH2:S016
5	8	1.85302	71.2881	-1.19735	Piperaquine:CH2	Piperaquine:CH2:S016
5.5	8	2.25414	179.533	-0.697345	Piperaquine:CH2	Piperaquine:CH2:S016
6	8	1.50515	32	-0.197345	Piperaquine:CH2	Piperaquine:CH2:S016
6.5	8	2.98909	975.183	0.302655	Piperaquine:CH2	Piperaquine:CH2:S016
7	8	3.31668	2073.39	0.802655	Piperaquine:CH2	Piperaquine:CH2:S016
7.5	8	2.06618	116.46	1.30265	Piperaquine:CH2	Piperaquine:CH2:S016
8	8	3.8618	7274.48	1.80265	Piperaquine:CH2	Piperaquine:CH2:S016
5	8	1.62127	41.8091	-1.19735	Piperaquine:CH2	Piperaquine:CH2:S017
5.5	8	2.13359	136.015	-0.697345	Piperaquine:CH2	Piperaquine:CH2:S017
6	8	0.889076	7.74597	-0.197345	Piperaquine:CH2	Piperaquine:CH2:S017
6.5	8	2.02631	106.245	0.302655	Piperaquine:CH2	Piperaquine:CH2:S017
7	8	3.10932	1286.23	0.802655	Piperaquine:CH2	Piperaquine:CH2:S017
7.5	8	2.83841	689.303	1.30265	Piperaquine:CH2	Piperaquine:CH2:S017
8	8	3.50495	3198.53	1.80265	Piperaquine:CH2	Piperaquine:CH2:S017
4	8	0.765739	5.83095	-2.19735	Piperaquine:CH2	Piperaquine:CH2:S018
5	8	1.67121	46.9042	-1.19735	Piperaquine:CH2	Piperaquine:CH2:S018
5.5	8	1.04318	11.0454	-0.697345	Piperaquine:CH2	Piperaquine:CH2:S018
6	8	1.02461	10.583	-0.197345	Piperaquine:CH2	Piperaquine:CH2:S018
6.5	8	1.74526	55.6237	0.302655	Piperaquine:CH2	Piperaquine:CH2:S018
7	8	3.49909	3155.65	0.802655	Piperaquine:CH2	Piperaquine:CH2:S018
7.5	8	3.55118	3557.75	1.30265	Piperaquine:CH2	Piperaquine:CH2:S018
8	8	3.96919	9315.23	1.80265	Piperaquine:CH2	Piperaquine:CH2:S018
5	8	1.65746	45.4423	-1.19735	Piperaquine:CH2	Piperaquine:CH2:S019
5.5	8	1.86401	73.1163	-0.697345	Piperaquine:CH2	Piperaquine:CH2:S019
6	8	0.866197	7.34847	-0.197345	Piperaquine:CH2	Piperaquine:CH2:S019
6.5	8	2.22126	166.439	0.302655	Piperaquine:CH2	Piperaquine:CH2:S019
7	8	3.18711	1538.54	0.802655	Piperaquine:CH2	Piperaquine:CH2:S019
7.5	8	2.70797	510.466	1.30265	Piperaquine:CH2	Piperaquine:CH2:S019
8	8	3.43582	2727.86	1.80265	Piperaquine:CH2	Piperaquine:CH2:S019
4	8	0.707487	5.09902	-2.19735	Piperaquine:CH2	Piperaquine:CH2:S022
5	8	1.50789	32.2025	-1.19735	Piperaquine:CH2	Piperaquine:CH2:S022
5.5	8	0.650515	4.47214	-0.697345	Piperaquine:CH2	Piperaquine:CH2:S022
6	8	1.48932	30.8545	-0.197345	Piperaquine:CH2	Piperaquine:CH2:S022
6.5	8	1.54984	35.4683	0.302655	Piperaquine:CH2	Piperaquine:CH2:S022
7	8	2.97678	947.943	0.802655	Piperaquine:CH2	Piperaquine:CH2:S022
7.5	8	2.68969	489.428	1.30265	Piperaquine:CH2	Piperaquine:CH2:S022
8	8	3.32917	2133.89	1.80265	Piperaquine:CH2	Piperaquine:CH2:S022
5	8	2.20665	160.933	-1.19735	Piperaquine:CH2	Piperaquine:CH2:S024
5.5	8	1.96233	91.691	-0.697345	Piperaquine:CH2	Piperaquine:CH2:S024
6	8	1.8579	72.0944	-0.197345	Piperaquine:CH2	Piperaquine:CH2:S024
6.5	8	2.27343	187.686	0.302655	Piperaquine:CH2	Piperaquine:CH2:S024
7	8	2.7996	630.381	0.802655	Piperaquine:CH2	Piperaquine:CH2:S024
7.5	8	2.78699	612.33	1.30265	Piperaquine:CH2	Piperaquine:CH2:S024
8	8	4.02893	10688.7	1.80265	Piperaquine:CH2	Piperaquine:CH2:S024
5	8	2.23541	171.953	-1.19735	Piperaquine:CH2	Piperaquine:CH2:S025
5.5	8	2.25034	177.966	-0.697345	Piperaquine:CH2	Piperaquine:CH2:S025
6	8	2.12708	133.993	-0.197345	Piperaquine:CH2	Piperaquine:CH2:S025
6.5	8	2.7201	524.923	0.302655	Piperaquine:CH2	Piperaquine:CH2:S025
7	8	3.60186	3998.19	0.802655	Piperaquine:CH2	Piperaquine:CH2:S025
7.5	8	3.38246	2412.44	1.30265	Piperaquine:CH2	Piperaquine:CH2:S025
8	8	4.00678	10157.4	1.80265	Piperaquine:CH2	Piperaquine:CH2:S025
5	8	2.1645	146.048	-1.19735	Piperaquine:CH3A	Piperaquine:CH3A:S030
5.5	8	2.51406	326.634	-0.697345	Piperaquine:CH3A	Piperaquine:CH3A:S030
6	8	1.70581	50.7937	-0.197345	Piperaquine:CH3A	Piperaquine:CH3A:S030
6.5	8	3.39094	2460.05	0.302655	Piperaquine:CH3A	Piperaquine:CH3A:S030
7	8	3.71844	5229.22	0.802655	Piperaquine:CH3A	Piperaquine:CH3A:S030
7.5	8	3.42716	2673.97	1.30265	Piperaquine:CH3A	Piperaquine:CH3A:S030
8	8	4.32008	20896.8	1.80265	Piperaquine:CH3A	Piperaquine:CH3A:S030
4	8	0.639377	4.3589	-2.19735	Piperaquine:CH3A	Piperaquine:CH3A:S033
5	8	1.78103	60.3987	-1.19735	Piperaquine:CH3A	Piperaquine:CH3A:S033
5.5	8	1.9675	92.7901	-0.697345	Piperaquine:CH3A	Piperaquine:CH3A:S033
6	8	1.50515	32	-0.197345	Piperaquine:CH3A	Piperaquine:CH3A:S033
6.5	8	3.00914	1021.27	0.302655	Piperaquine:CH3A	Piperaquine:CH3A:S033
7	8	3.45545	2853.96	0.802655	Piperaquine:CH3A	Piperaquine:CH3A:S033
7.5	8	2.90146	797	1.30265	Piperaquine:CH3A	Piperaquine:CH3A:S033
8	8	4.22232	16684.6	1.80265	Piperaquine:CH3A	Piperaquine:CH3A:S033
4	8	0.615224	4.12311	-2.19735	Piperaquine:CH3A	Piperaquine:CH3A:S035
5	8	2.54639	351.875	-1.19735	Piperaquine:CH3A	Piperaquine:CH3A:S035
5.5	8	2.63244	428.979	-0.697345	Piperaquine:CH3A	Piperaquine:CH3A:S035
6	8	2.39697	249.439	-0.197345	Piperaquine:CH3A	Piperaquine:CH3A:S035
6.5	8	3.72349	5290.36	0.302655	Piperaquine:CH3A	Piperaquine:CH3A:S035
7	8	4.19498	15666.8	0.802655	Piperaquine:CH3A	Piperaquine:CH3A:S035
7.5	8	3.66209	4592.92	1.30265	Piperaquine:CH3A	Piperaquine:CH3A:S035
8	8	4.62417	42089.3	1.80265	Piperaquine:CH3A	Piperaquine:CH3A:S035
4	8	0.916254	8.24621	-2.19735	Piperaquine:CH3A	Piperaquine:CH3A:S036
5	8	2.35996	229.063	-1.19735	Piperaquine:CH3A	Piperaquine:CH3A:S036
5.5	8	2.31128	204.778	-0.697345	Piperaquine:CH3A	Piperaquine:CH3A:S036
6	8	0.789892	6.16441	-0.197345	Piperaquine:CH3A	Piperaquine:CH3A:S036
6.5	8	3.0592	1146.04	0.302655	Piperaquine:CH3A	Piperaquine:CH3A:S036
7	8	3.52876	3378.78	0.802655	Piperaquine:CH3A	Piperaquine:CH3A:S036
7.5	8	2.72588	531.957	1.30265	Piperaquine:CH3A	Piperaquine:CH3A:S036
8	8	4.0079	10183.6	1.80265	Piperaquine:CH3A	Piperaquine:CH3A:S036
5	8	1.9352	86.1394	-1.19735	Piperaquine:CH3A	Piperaquine:CH3A:S037
5.5	8	1.94677	88.4647	-0.697345	Piperaquine:CH3A	Piperaquine:CH3A:S037
6	8	0.745681	5.56776	-0.197345	Piperaquine:CH3A	Piperaquine:CH3A:S037
6.5	8	2.93149	854.067	0.302655	Piperaquine:CH3A	Piperaquine:CH3A:S037
7	8	3.4326	2707.73	0.802655	Piperaquine:CH3A	Piperaquine:CH3A:S037
7.5	8	2.85727	719.89	1.30265	Piperaquine:CH3A	Piperaquine:CH3A:S037
8	8	3.9814	9580.75	1.80265	Piperaquine:CH3A	Piperaquine:CH3A:S037
4	8	0.772034	5.91608	-2.19735	Piperaquine:CH3A	Piperaquine:CH3A:S042
5	8	2.51631	328.329	-1.19735	Piperaquine:CH3A	Piperaquine:CH3A:S042
5.5	8	2.69178	491.793	-0.697345	Piperaquine:CH3A	Piperaquine:CH3A:S042
6	8	2.0061	101.415	-0.197345	Piperaquine:CH3A	Piperaquine:CH3A:S042
6.5	8	3.56529	3675.3	0.302655	Piperaquine:CH3A	Piperaquine:CH3A:S042
7	8	4.15821	14395.1	0.802655	Piperaquine:CH3A	Piperaquine:CH3A:S042
7.5	8	3.75399	5675.33	1.30265	Piperaquine:CH3A	Piperaquine:CH3A:S042
8	8	5.04044	109759	1.80265	Piperaquine:CH3A	Piperaquine:CH3A:S042
5	7	2.3828	241.433	-1.19735	Piperaquine:CH3B	Piperaquine:CH3B:S045
5.5	7	2.16965	147.79	-0.697345	Piperaquine:CH3B	Piperaquine:CH3B:S045
6	7	1.80125	63.2772	-0.197345	Piperaquine:CH3B	Piperaquine:CH3B:S045
6.5	7	3.62614	4228.01	0.302655	Piperaquine:CH3B	Piperaquine:CH3B:S045
7	7	3.62092	4177.58	0.802655	Piperaquine:CH3B	Piperaquine:CH3B:S045
5	7	2.20317	159.65	-1.19735	Piperaquine:CH3B	Piperaquine:CH3B:S050
5.5	7	1.57706	37.7624	-0.697345	Piperaquine:CH3B	Piperaquine:CH3B:S050
6	7	1.50515	32	-0.197345	Piperaquine:CH3B	Piperaquine:CH3B:S050
6.5	7	3.2245	1676.89	0.302655	Piperaquine:CH3B	Piperaquine:CH3B:S050
7	7	3.74287	5531.85	0.802655	Piperaquine:CH3B	Piperaquine:CH3B:S050
4	7	0.66111	4.58258	-2.19735	Piperaquine:CH3B	Piperaquine:CH3B:S051
5	7	1.35122	22.4499	-1.19735	Piperaquine:CH3B	Piperaquine:CH3B:S051
5.5	7	0.784101	6.08276	-0.697345	Piperaquine:CH3B	Piperaquine:CH3B:S051
6	7	1.50515	32	-0.197345	Piperaquine:CH3B	Piperaquine:CH3B:S051
6.5	7	3.13917	1377.74	0.302655	Piperaquine:CH3B	Piperaquine:CH3B:S051
7	7	3.17403	1492.9	0.802655	Piperaquine:CH3B	Piperaquine:CH3B:S051
4	7	0.690106	4.89898	-2.19735	Piperaquine:CH3B	Piperaquine:CH3B:S052
5	7	3.18536	1532.36	-1.19735	Piperaquine:CH3B	Piperaquine:CH3B:S052
5.5	7	3.15119	1416.42	-0.697345	Piperaquine:CH3B	Piperaquine:CH3B:S052
6	7	2.09476	124.382	-0.197345	Piperaquine:CH3B	Piperaquine:CH3B:S052
6.5	7	4.58636	38580.2	0.302655	Piperaquine:CH3B	Piperaquine:CH3B:S052
7	7	4.83163	67863.2	0.802655	Piperaquine:CH3B	Piperaquine:CH3B:S052
4	7	0.715682	5.19615	-2.19735	Piperaquine:CH3B	Piperaquine:CH3B:S057
5	7	0.738561	5.47723	-1.19735	Piperaquine:CH3B	Piperaquine:CH3B:S057
5.5	7	2.10403	127.067	-0.697345	Piperaquine:CH3B	Piperaquine:CH3B:S057
6	7	0.925629	8.42615	-0.197345	Piperaquine:CH3B	Piperaquine:CH3B:S057
6.5	7	2.76844	586.728	0.302655	Piperaquine:CH3B	Piperaquine:CH3B:S057
7	7	3.38071	2402.78	0.802655	Piperaquine:CH3B	Piperaquine:CH3B:S057
5	7	2.04469	110.838	-1.19735	Piperaquine:CH3B	Piperaquine:CH3B:S058
5.5	7	1.50557	32.0312	-0.697345	Piperaquine:CH3B	Piperaquine:CH3B:S058
6	7	0.690106	4.89898	-0.197345	Piperaquine:CH3B	Piperaquine:CH3B:S058
6.5	7	2.98709	970.713	0.302655	Piperaquine:CH3B	Piperaquine:CH3B:S058
7	7	2.70355	505.303	0.802655	Piperaquine:CH3B	Piperaquine:CH3B:S058
5	8	2.5394	346.257	-1.19735	Ferroquine:CH1	Ferroquine:CH1:S001
5.5	8	2.60554	403.215	-0.697345	Ferroquine:CH1	Ferroquine:CH1:S001
6	8	1.07614	11.9164	-0.197345	Ferroquine:CH1	Ferroquine:CH1:S001
6.5	8	3.46389	2909.96	0.302655	Ferroquine:CH1	Ferroquine:CH1:S001
7	8	4.08146	12063	0.802655	Ferroquine:CH1	Ferroquine:CH1:S001
7.5	8	3.32052	2091.82	1.30265	Ferroquine:CH1	Ferroquine:CH1:S001
8	8	4.29396	19676.9	1.80265	Ferroquine:CH1	Ferroquine:CH1:S001
4	8	1.57368	37.47	-2.19735	Ferroquine:CH1	Ferroquine:CH1:S002
5	8	2.13051	135.056	-1.19735	Ferroquine:CH1	Ferroquine:CH1:S002
5.5	8	1.96438	92.1249	-0.697345	Ferroquine:CH1	Ferroquine:CH1:S002
6	8	2.15219	141.968	-0.197345	Ferroquine:CH1	Ferroquine:CH1:S002
6.5	8	2.77361	593.761	0.302655	Ferroquine:CH1	Ferroquine:CH1:S002
7	8	3.64735	4439.7	0.802655	Ferroquine:CH1	Ferroquine:CH1:S002
7.5	8	2.57518	375.989	1.30265	Ferroquine:CH1	Ferroquine:CH1:S002
8	8	3.69043	4902.62	1.80265	Ferroquine:CH1	Ferroquine:CH1:S002
4	8	0.80103	6.32456	-2.19735	Ferroquine:CH1	Ferroquine:CH1:S003
5	8	2.62905	425.651	-1.19735	Ferroquine:CH1	Ferroquine:CH1:S003
5.5	8	2.84452	699.069	-0.697345	Ferroquine:CH1	Ferroquine:CH1:S003
6	8	2.52555	335.392	-0.197345	Ferroquine:CH1	Ferroquine:CH1:S003
6.5	8	3.24824	1771.09	0.302655	Ferroquine:CH1	Ferroquine:CH1:S003
7	8	4.18508	15313.8	0.802655	Ferroquine:CH1	Ferroquine:CH1:S003
7.5	8	3.19524	1567.63	1.30265	Ferroquine:CH1	Ferroquine:CH1:S003
8	8	4.14563	13984	1.80265	Ferroquine:CH1	Ferroquine:CH1:S003
4	8	0.937531	8.66025	-2.19735	Ferroquine:CH1	Ferroquine:CH1:S005
5	8	2.13513	136.499	-1.19735	Ferroquine:CH1	Ferroquine:CH1:S005
5.5	8	2.42961	268.909	-0.697345	Ferroquine:CH1	Ferroquine:CH1:S005
6	8	1.53073	33.9411	-0.197345	Ferroquine:CH1	Ferroquine:CH1:S005
6.5	8	3.16122	1449.51	0.302655	Ferroquine:CH1	Ferroquine:CH1:S005
7	8	3.7631	5795.68	0.802655	Ferroquine:CH1	Ferroquine:CH1:S005
7.5	8	2.65419	451.009	1.30265	Ferroquine:CH1	Ferroquine:CH1:S005
8	8	4.11625	13069.3	1.80265	Ferroquine:CH1	Ferroquine:CH1:S005
4	8	1.36132	22.9783	-2.19735	Ferroquine:CH1	Ferroquine:CH1:S007
5	8	2.83309	680.905	-1.19735	Ferroquine:CH1	Ferroquine:CH1:S007
6	8	2.13553	136.624	-0.197345	Ferroquine:CH1	Ferroquine:CH1:S007
7	8	4.23839	17313.9	0.802655	Ferroquine:CH1	Ferroquine:CH1:S007
7.5	8	3.49024	3091.97	1.30265	Ferroquine:CH1	Ferroquine:CH1:S007
8	8	4.83049	67684.4	1.80265	Ferroquine:CH1	Ferroquine:CH1:S007
4	8	1.2108	16.2481	-2.19735	Ferroquine:CH1	Ferroquine:CH1:S008
5	8	2.32296	210.357	-1.19735	Ferroquine:CH1	Ferroquine:CH1:S008
5.5	8	2.64085	437.367	-0.697345	Ferroquine:CH1	Ferroquine:CH1:S008
6	8	1.56741	36.9324	-0.197345	Ferroquine:CH1	Ferroquine:CH1:S008
6.5	8	3.11422	1300.83	0.302655	Ferroquine:CH1	Ferroquine:CH1:S008
7	8	3.76349	5800.89	0.802655	Ferroquine:CH1	Ferroquine:CH1:S008
7.5	8	3.1104	1289.43	1.30265	Ferroquine:CH1	Ferroquine:CH1:S008
8	8	3.7226	5279.54	1.80265	Ferroquine:CH1	Ferroquine:CH1:S008
4	8	1.31162	20.4939	-2.19735	Ferroquine:CH1	Ferroquine:CH1:S009
5	8	2.24998	177.82	-1.19735	Ferroquine:CH1	Ferroquine:CH1:S009
5.5	8	2.73298	540.733	-0.697345	Ferroquine:CH1	Ferroquine:CH1:S009
6	8	1.87733	75.3923	-0.197345	Ferroquine:CH1	Ferroquine:CH1:S009
6.5	8	3.7259	5319.8	0.302655	Ferroquine:CH1	Ferroquine:CH1:S009
7	8	4.20164	15908.9	0.802655	Ferroquine:CH1	Ferroquine:CH1:S009
7.5	8	3.60289	4007.69	1.30265	Ferroquine:CH1	Ferroquine:CH1:S009
8	8	4.85938	72339.5	1.80265	Ferroquine:CH1	Ferroquine:CH1:S009
4	8	1.27633	18.8944	-2.19735	Ferroquine:CH1	Ferroquine:CH1:S010
5	8	2.12351	132.895	-1.19735	Ferroquine:CH1	Ferroquine:CH1:S010
5.5	8	1.31419	20.6155	-0.697345	Ferroquine:CH1	Ferroquine:CH1:S010
6	8	2.20332	159.706	-0.197345	Ferroquine:CH1	Ferroquine:CH1:S010
6.5	8	3.36992	2343.77	0.302655	Ferroquine:CH1	Ferroquine:CH1:S010
7	8	3.98975	9766.66	0.802655	Ferroquine:CH1	Ferroquine:CH1:S010
7.5	8	3.66872	4663.62	1.30265	Ferroquine:CH1	Ferroquine:CH1:S010
8	8	4.31551	20678	1.80265	Ferroquine:CH1	Ferroquine:CH1:S010
5	7	1.36336	23.0868	-1.19735	ACT451840:CH1	ACT451840:CH1:S001
5.5	7	1.58098	38.1051	-0.697345	ACT451840:CH1	ACT451840:CH1:S001
6	7	1.50515	32	-0.197345	ACT451840:CH1	ACT451840:CH1:S001
6.5	7	1.7521	56.5066	0.302655	ACT451840:CH1	ACT451840:CH1:S001
7	7	2.48581	306.066	0.802655	ACT451840:CH1	ACT451840:CH1:S001
4	7	0.80103	6.32456	-2.19735	ACT451840:CH1	ACT451840:CH1:S002
5	7	2.90231	798.567	-1.19735	ACT451840:CH1	ACT451840:CH1:S002
5.5	7	2.58825	387.484	-0.697345	ACT451840:CH1	ACT451840:CH1:S002
6	7	2.1696	147.773	-0.197345	ACT451840:CH1	ACT451840:CH1:S002
6.5	7	3.69478	4951.95	0.302655	ACT451840:CH1	ACT451840:CH1:S002
7	7	4.17134	14836.8	0.802655	ACT451840:CH1	ACT451840:CH1:S002
5	7	2.11012	128.86	-1.19735	ACT451840:CH1	ACT451840:CH1:S005
5.5	7	2.55698	360.562	-0.697345	ACT451840:CH1	ACT451840:CH1:S005
6	7	1.50515	32	-0.197345	ACT451840:CH1	ACT451840:CH1:S005
6.5	7	2.83098	677.607	0.302655	ACT451840:CH1	ACT451840:CH1:S005
7	7	3.63608	4325.93	0.802655	ACT451840:CH1	ACT451840:CH1:S005
5	7	2.17736	150.439	-1.19735	ACT451840:CH1	ACT451840:CH1:S006
5.5	7	2.71776	522.111	-0.697345	ACT451840:CH1	ACT451840:CH1:S006
6	7	1.95632	90.4323	-0.197345	ACT451840:CH1	ACT451840:CH1:S006
6.5	7	3.08632	1219.89	0.302655	ACT451840:CH1	ACT451840:CH1:S006
7	7	3.44277	2771.86	0.802655	ACT451840:CH1	ACT451840:CH1:S006
4	7	0.826606	6.7082	-2.19735	ACT451840:CH1	ACT451840:CH1:S009
5	7	3.12319	1327.99	-1.19735	ACT451840:CH1	ACT451840:CH1:S009
5.5	7	3.23082	1701.45	-0.697345	ACT451840:CH1	ACT451840:CH1:S009
6	7	2.39852	250.334	-0.197345	ACT451840:CH1	ACT451840:CH1:S009
6.5	7	3.85458	7154.46	0.302655	ACT451840:CH1	ACT451840:CH1:S009
7	7	4.33341	21548.4	0.802655	ACT451840:CH1	ACT451840:CH1:S009
4	7	0.680864	4.79583	-2.19735	ACT451840:CH1	ACT451840:CH1:S012
5	7	2.12692	133.944	-1.19735	ACT451840:CH1	ACT451840:CH1:S012
5.5	7	2.4609	288.998	-0.697345	ACT451840:CH1	ACT451840:CH1:S012
6	7	1.7297	53.6656	-0.197345	ACT451840:CH1	ACT451840:CH1:S012
6.5	7	3.01731	1040.65	0.302655	ACT451840:CH1	ACT451840:CH1:S012
7	7	3.23509	1718.28	0.802655	ACT451840:CH1	ACT451840:CH1:S012
4	7	0.840621	6.9282	-2.19735	ACT451840:CH1	ACT451840:CH1:S013
5	7	2.76864	586.997	-1.19735	ACT451840:CH1	ACT451840:CH1:S013
5.5	7	2.9905	978.361	-0.697345	ACT451840:CH1	ACT451840:CH1:S013
6	7	2.08968	122.935	-0.197345	ACT451840:CH1	ACT451840:CH1:S013
6.5	7	3.21059	1624.02	0.302655	ACT451840:CH1	ACT451840:CH1:S013
7	7	4.23996	17376.3	0.802655	ACT451840:CH1	ACT451840:CH1:S013
4	7	1.30103	20	-2.19735	ACT451840:CH1	ACT451840:CH1:S016
5	7	2.65122	447.941	-1.19735	ACT451840:CH1	ACT451840:CH1:S016
5.5	7	2.90254	798.984	-0.697345	ACT451840:CH1	ACT451840:CH1:S016
6	7	2.01695	103.981	-0.197345	ACT451840:CH1	ACT451840:CH1:S016
6.5	7	3.43932	2749.89	0.302655	ACT451840:CH1	ACT451840:CH1:S016
7	7	3.90718	8075.64	0.802655	ACT451840:CH1	ACT451840:CH1:S016
4	7	1.2108	16.2481	-2.19735	MMV048_PIB:CH1	MMV048_PIB:CH1:R101
5	7	2.60039	398.467	-1.19735	MMV048_PIB:CH1	MMV048_PIB:CH1:R101
5.5	7	2.81312	650.303	-0.697345	MMV048_PIB:CH1	MMV048_PIB:CH1:R101
6	7	2.03167	107.564	-0.197345	MMV048_PIB:CH1	MMV048_PIB:CH1:R101
6.5	7	3.55012	3549.09	0.302655	MMV048_PIB:CH1	MMV048_PIB:CH1:R101
7	7	4.25261	17890.1	0.802655	MMV048_PIB:CH1	MMV048_PIB:CH1:R101
5	7	1.99544	98.9545	-1.19735	MMV048_PIB:CH1	MMV048_PIB:CH1:R102
5.5	7	2.32672	212.189	-0.697345	MMV048_PIB:CH1	MMV048_PIB:CH1:R102
6	7	1.66953	46.7226	-0.197345	MMV048_PIB:CH1	MMV048_PIB:CH1:R102
6.5	7	2.74453	555.308	0.302655	MMV048_PIB:CH1	MMV048_PIB:CH1:R102
7	7	3.49426	3120.74	0.802655	MMV048_PIB:CH1	MMV048_PIB:CH1:R102
4	7	0.831379	6.78233	-2.19735	MMV048_PIB:CH1	MMV048_PIB:CH1:R103
5	7	2.3196	208.737	-1.19735	MMV048_PIB:CH1	MMV048_PIB:CH1:R103
5.5	7	2.37361	236.381	-0.697345	MMV048_PIB:CH1	MMV048_PIB:CH1:R103
6	7	1.50515	32	-0.197345	MMV048_PIB:CH1	MMV048_PIB:CH1:R103
6.5	7	3.22686	1686	0.302655	MMV048_PIB:CH1	MMV048_PIB:CH1:R103
7	7	3.76875	5871.46	0.802655	MMV048_PIB:CH1	MMV048_PIB:CH1:R103
5	7	2.45173	282.965	-1.19735	MMV048_PIB:CH1	MMV048_PIB:CH1:R104
5.5	7	2.46814	293.862	-0.697345	MMV048_PIB:CH1	MMV048_PIB:CH1:R104
6	7	0.752575	5.65685	-0.197345	MMV048_PIB:CH1	MMV048_PIB:CH1:R104
6.5	7	3.59414	3927.73	0.302655	MMV048_PIB:CH1	MMV048_PIB:CH1:R104
7	7	3.95202	8954.13	0.802655	MMV048_PIB:CH1	MMV048_PIB:CH1:R104
4	7	0.922549	8.3666	-2.19735	MMV048_PIB:CH1	MMV048_PIB:CH1:R105
5	7	2.11446	130.154	-1.19735	MMV048_PIB:CH1	MMV048_PIB:CH1:R105
5.5	7	2.46388	290.993	-0.697345	MMV048_PIB:CH1	MMV048_PIB:CH1:R105
6	7	1.50515	32	-0.197345	MMV048_PIB:CH1	MMV048_PIB:CH1:R105
6.5	7	3.26452	1838.76	0.302655	MMV048_PIB:CH1	MMV048_PIB:CH1:R105
7	7	3.80151	6331.49	0.802655	MMV048_PIB:CH1	MMV048_PIB:CH1:R105
4	7	1.11136	12.9228	-2.19735	MMV048_PIB:CH1	MMV048_PIB:CH1:R106
5	7	2.77399	594.273	-1.19735	MMV048_PIB:CH1	MMV048_PIB:CH1:R106
5.5	7	3.01501	1035.16	-0.697345	MMV048_PIB:CH1	MMV048_PIB:CH1:R106
6	7	1.56994	37.1484	-0.197345	MMV048_PIB:CH1	MMV048_PIB:CH1:R106
6.5	7	3.45186	2830.48	0.302655	MMV048_PIB:CH1	MMV048_PIB:CH1:R106
7	7	3.81223	6489.72	0.802655	MMV048_PIB:CH1	MMV048_PIB:CH1:R106
5	7	2.0397	109.572	-1.19735	OZ439/DSM265:CH1	OZ439/DSM265:CH1:S007
5.5	7	1.73856	54.7723	-0.697345	OZ439/DSM265:CH1	OZ439/DSM265:CH1:S007
6	7	0.650515	4.47214	-0.197345	OZ439/DSM265:CH1	OZ439/DSM265:CH1:S007
6.5	7	2.99692	992.927	0.302655	OZ439/DSM265:CH1	OZ439/DSM265:CH1:S007
7	7	3.03823	1092.02	0.802655	OZ439/DSM265:CH1	OZ439/DSM265:CH1:S007
5	7	1.43462	27.2029	-1.19735	OZ439/DSM265:CH1	OZ439/DSM265:CH1:S011
5.5	7	1.94688	88.4873	-0.697345	OZ439/DSM265:CH1	OZ439/DSM265:CH1:S011
6	7	1.76574	58.3095	-0.197345	OZ439/DSM265:CH1	OZ439/DSM265:CH1:S011
6.5	7	3.12686	1339.26	0.302655	OZ439/DSM265:CH1	OZ439/DSM265:CH1:S011
7	7	2.43315	271.112	0.802655	OZ439/DSM265:CH1	OZ439/DSM265:CH1:S011
4	7	0.715682	5.19615	-2.19735	OZ439/DSM265:CH1	OZ439/DSM265:CH1:S016
5	7	1.6717	46.9574	-1.19735	OZ439/DSM265:CH1	OZ439/DSM265:CH1:S016
5.5	7	2.14111	138.391	-0.697345	OZ439/DSM265:CH1	OZ439/DSM265:CH1:S016
6	7	1.18086	15.1658	-0.197345	OZ439/DSM265:CH1	OZ439/DSM265:CH1:S016
6.5	7	3.11447	1301.58	0.302655	OZ439/DSM265:CH1	OZ439/DSM265:CH1:S016
7	7	3.16915	1476.22	0.802655	OZ439/DSM265:CH1	OZ439/DSM265:CH1:S016
4	7	0.784101	6.08276	-2.19735	OZ439/DSM265:CH1	OZ439/DSM265:CH1:S017
5	7	2.5971	395.454	-1.19735	OZ439/DSM265:CH1	OZ439/DSM265:CH1:S017
5.5	7	2.18068	151.595	-0.697345	OZ439/DSM265:CH1	OZ439/DSM265:CH1:S017
6	7	1.64833	44.4972	-0.197345	OZ439/DSM265:CH1	OZ439/DSM265:CH1:S017
6.5	7	3.44841	2808.09	0.302655	OZ439/DSM265:CH1	OZ439/DSM265:CH1:S017
7	7	3.70922	5119.47	0.802655	OZ439/DSM265:CH1	OZ439/DSM265:CH1:S017
4	7	0.806392	6.40312	-2.19735	OZ439/DSM265:CH1	OZ439/DSM265:CH1:S018
5	7	0.972241	9.38083	-1.19735	OZ439/DSM265:CH1	OZ439/DSM265:CH1:S018
5.5	7	1.64701	44.3621	-0.697345	OZ439/DSM265:CH1	OZ439/DSM265:CH1:S018
6	7	0.69897	5	-0.197345	OZ439/DSM265:CH1	OZ439/DSM265:CH1:S018
6.5	7	2.15836	144	0.302655	OZ439/DSM265:CH1	OZ439/DSM265:CH1:S018
7	7	2.58927	388.395	0.802655	OZ439/DSM265:CH1	OZ439/DSM265:CH1:S018
4	7	1.01871	10.4403	-2.19735	OZ439/DSM265:CH1	OZ439/DSM265:CH1:S019
5	7	1.92915	84.947	-1.19735	OZ439/DSM265:CH1	OZ439/DSM265:CH1:S019
5.5	7	2.00173	100.399	-0.697345	OZ439/DSM265:CH1	OZ439/DSM265:CH1:S019
6	7	1.50515	32	-0.197345	OZ439/DSM265:CH1	OZ439/DSM265:CH1:S019
6.5	7	2.88587	768.895	0.302655	OZ439/DSM265:CH1	OZ439/DSM265:CH1:S019
7	7	3.57207	3733.09	0.802655	OZ439/DSM265:CH1	OZ439/DSM265:CH1:S019
4	7	1.8473	70.3562	-2.19735	OZ439/DSM265:CH1	OZ439/DSM265:CH1:S020
5	7	1.92146	83.4566	-1.19735	OZ439/DSM265:CH1	OZ439/DSM265:CH1:S020
5.5	7	2.39136	246.242	-0.697345	OZ439/DSM265:CH1	OZ439/DSM265:CH1:S020
6	7	0.913037	8.18535	-0.197345	OZ439/DSM265:CH1	OZ439/DSM265:CH1:S020
6.5	7	3.58572	3852.29	0.302655	OZ439/DSM265:CH1	OZ439/DSM265:CH1:S020
7	7	3.87478	7495.16	0.802655	OZ439/DSM265:CH1	OZ439/DSM265:CH1:S020
4	7	0.707487	5.09902	-2.19735	OZ439/DSM265:CH1	OZ439/DSM265:CH1:S021
5	7	2.13279	135.765	-1.19735	OZ439/DSM265:CH1	OZ439/DSM265:CH1:S021
5.5	7	1.83307	68.0882	-0.697345	OZ439/DSM265:CH1	OZ439/DSM265:CH1:S021
6	7	1.59712	39.5474	-0.197345	OZ439/DSM265:CH1	OZ439/DSM265:CH1:S021
6.5	7	3.3332	2153.76	0.302655	OZ439/DSM265:CH1	OZ439/DSM265:CH1:S021
7	7	3.21367	1635.57	0.802655	OZ439/DSM265:CH1	OZ439/DSM265:CH1:S021
4	7	0.866197	7.34847	-2.19735	OZ439/DSM265:CH2	OZ439/DSM265:CH2:S022
5	7	2.39955	250.926	-1.19735	OZ439/DSM265:CH2	OZ439/DSM265:CH2:S022
5.5	7	2.94461	880.268	-0.697345	OZ439/DSM265:CH2	OZ439/DSM265:CH2:S022
6	7	1.93744	86.5852	-0.197345	OZ439/DSM265:CH2	OZ439/DSM265:CH2:S022
6.5	7	3.25085	1781.74	0.302655	OZ439/DSM265:CH2	OZ439/DSM265:CH2:S022
7	7	4.4359	27283.6	0.802655	OZ439/DSM265:CH2	OZ439/DSM265:CH2:S022
4	7	0.745681	5.56776	-2.19735	OZ439/DSM265:CH2	OZ439/DSM265:CH2:S026
5	7	2.41716	261.31	-1.19735	OZ439/DSM265:CH2	OZ439/DSM265:CH2:S026
5.5	7	2.74477	555.608	-0.697345	OZ439/DSM265:CH2	OZ439/DSM265:CH2:S026
6	7	1.62472	42.1426	-0.197345	OZ439/DSM265:CH2	OZ439/DSM265:CH2:S026
6.5	7	3.10255	1266.33	0.302655	OZ439/DSM265:CH2	OZ439/DSM265:CH2:S026
7	7	4.09061	12320.1	0.802655	OZ439/DSM265:CH2	OZ439/DSM265:CH2:S026
4	7	0.627636	4.24264	-2.19735	OZ439/DSM265:CH2	OZ439/DSM265:CH2:S028
5	7	2.58127	381.3	-1.19735	OZ439/DSM265:CH2	OZ439/DSM265:CH2:S028
5.5	7	2.73105	538.326	-0.697345	OZ439/DSM265:CH2	OZ439/DSM265:CH2:S028
6	7	1.5863	38.5746	-0.197345	OZ439/DSM265:CH2	OZ439/DSM265:CH2:S028
6.5	7	3.48571	3059.95	0.302655	OZ439/DSM265:CH2	OZ439/DSM265:CH2:S028
7	7	4.30709	20280.9	0.802655	OZ439/DSM265:CH2	OZ439/DSM265:CH2:S028
4	7	0.573064	3.74166	-2.19735	OZ439/DSM265:CH2	OZ439/DSM265:CH2:S029
5	7	2.45754	286.775	-1.19735	OZ439/DSM265:CH2	OZ439/DSM265:CH2:S029
5.5	7	2.68177	480.581	-0.697345	OZ439/DSM265:CH2	OZ439/DSM265:CH2:S029
6	7	1.86692	73.6071	-0.197345	OZ439/DSM265:CH2	OZ439/DSM265:CH2:S029
6.5	7	3.40388	2534.45	0.302655	OZ439/DSM265:CH2	OZ439/DSM265:CH2:S029
7	7	4.0832	12111.5	0.802655	OZ439/DSM265:CH2	OZ439/DSM265:CH2:S029
4	7	0.707487	5.09902	-2.19735	OZ439/DSM265:CH2	OZ439/DSM265:CH2:S030
5	7	0.588046	3.87298	-1.19735	OZ439/DSM265:CH2	OZ439/DSM265:CH2:S030
5.5	7	2.04706	111.445	-0.697345	OZ439/DSM265:CH2	OZ439/DSM265:CH2:S030
6	7	1.81455	65.2457	-0.197345	OZ439/DSM265:CH2	OZ439/DSM265:CH2:S030
6.5	7	3.28673	1935.22	0.302655	OZ439/DSM265:CH2	OZ439/DSM265:CH2:S030
7	7	3.53962	3464.33	0.802655	OZ439/DSM265:CH2	OZ439/DSM265:CH2:S030
4	7	1.8787	75.6307	-2.19735	EFITA:CH1_OZGAM:CH1	EFITA:CH1_OZGAM:CH1:S003
5	7	2.72852	535.201	-1.19735	EFITA:CH1_OZGAM:CH1	EFITA:CH1_OZGAM:CH1:S003
5.5	7	2.83708	687.202	-0.697345	EFITA:CH1_OZGAM:CH1	EFITA:CH1_OZGAM:CH1:S003
6	7	1.80761	64.2106	-0.197345	EFITA:CH1_OZGAM:CH1	EFITA:CH1_OZGAM:CH1:S003
6.5	7	3.65137	4480.97	0.302655	EFITA:CH1_OZGAM:CH1	EFITA:CH1_OZGAM:CH1:S003
7	7	4.07801	11967.7	0.802655	EFITA:CH1_OZGAM:CH1	EFITA:CH1_OZGAM:CH1:S003
4	7	1.80618	64	-2.19735	EFITA:CH1_OZGAM:CH1	EFITA:CH1_OZGAM:CH1:S004
5	7	2.357	227.51	-1.19735	EFITA:CH1_OZGAM:CH1	EFITA:CH1_OZGAM:CH1:S004
5.5	7	2.45215	283.237	-0.697345	EFITA:CH1_OZGAM:CH1	EFITA:CH1_OZGAM:CH1:S004
6	7	1.66194	45.913	-0.197345	EFITA:CH1_OZGAM:CH1	EFITA:CH1_OZGAM:CH1:S004
6.5	7	2.91624	824.593	0.302655	EFITA:CH1_OZGAM:CH1	EFITA:CH1_OZGAM:CH1:S004
7	7	3.84415	6984.72	0.802655	EFITA:CH1_OZGAM:CH1	EFITA:CH1_OZGAM:CH1:S004
4	7	1.45317	28.3901	-2.19735	EFITA:CH1_OZGAM:CH1	EFITA:CH1_OZGAM:CH1:S102
5	7	2.84433	698.762	-1.19735	EFITA:CH1_OZGAM:CH1	EFITA:CH1_OZGAM:CH1:S102
5.5	7	2.35445	226.177	-0.697345	EFITA:CH1_OZGAM:CH1	EFITA:CH1_OZGAM:CH1:S102
6	7	2.22703	168.668	-0.197345	EFITA:CH1_OZGAM:CH1	EFITA:CH1_OZGAM:CH1:S102
6.5	7	3.47011	2951.98	0.302655	EFITA:CH1_OZGAM:CH1	EFITA:CH1_OZGAM:CH1:S102
7	7	4.20117	15891.8	0.802655	EFITA:CH1_OZGAM:CH1	EFITA:CH1_OZGAM:CH1:S102
5	7	2.42531	266.263	-1.19735	EFITA:CH1_OZGAM:CH1	EFITA:CH1_OZGAM:CH1:S103
5.5	7	2.82025	661.074	-0.697345	EFITA:CH1_OZGAM:CH1	EFITA:CH1_OZGAM:CH1:S103
6	7	2.01911	104.499	-0.197345	EFITA:CH1_OZGAM:CH1	EFITA:CH1_OZGAM:CH1:S103
6.5	7	2.77269	592.507	0.302655	EFITA:CH1_OZGAM:CH1	EFITA:CH1_OZGAM:CH1:S103
7	7	4.21086	16250.4	0.802655	EFITA:CH1_OZGAM:CH1	EFITA:CH1_OZGAM:CH1:S103
4	7	1.72038	52.5262	-2.19735	EFITA:CH1_OZGAM:CH1	EFITA:CH1_OZGAM:CH1:S106
5	7	2.86766	737.333	-1.19735	EFITA:CH1_OZGAM:CH1	EFITA:CH1_OZGAM:CH1:S106
5.5	7	2.8881	772.86	-0.697345	EFITA:CH1_OZGAM:CH1	EFITA:CH1_OZGAM:CH1:S106
6	7	2.37918	239.431	-0.197345	EFITA:CH1_OZGAM:CH1	EFITA:CH1_OZGAM:CH1:S106
6.5	7	4.07498	11884.4	0.302655	EFITA:CH1_OZGAM:CH1	EFITA:CH1_OZGAM:CH1:S106
7	7	4.45126	28265.5	0.802655	EFITA:CH1_OZGAM:CH1	EFITA:CH1_OZGAM:CH1:S106
4	7	1.97155	93.659	-2.19735	EFITA:CH1_OZGAM:CH1	EFITA:CH1_OZGAM:CH1:S108
5	7	2.9879	972.528	-1.19735	EFITA:CH1_OZGAM:CH1	EFITA:CH1_OZGAM:CH1:S108
5.5	7	3.40377	2533.8	-0.697345	EFITA:CH1_OZGAM:CH1	EFITA:CH1_OZGAM:CH1:S108
6	7	2.75971	575.057	-0.197345	EFITA:CH1_OZGAM:CH1	EFITA:CH1_OZGAM:CH1:S108
6.5	7	4.09559	12462.1	0.302655	EFITA:CH1_OZGAM:CH1	EFITA:CH1_OZGAM:CH1:S108
7	7	4.77621	59733.1	0.802655	EFITA:CH1_OZGAM:CH1	EFITA:CH1_OZGAM:CH1:S108
4	8	0.988862	9.74679	-2.19735	EFITA:CH2_OZGAM:CH2	EFITA:CH2_OZGAM:CH2:R003
5	8	2.68744	486.897	-1.19735	EFITA:CH2_OZGAM:CH2	EFITA:CH2_OZGAM:CH2:R003
5.5	8	2.92529	841.962	-0.697345	EFITA:CH2_OZGAM:CH2	EFITA:CH2_OZGAM:CH2:R003
6	8	2.63211	428.66	-0.197345	EFITA:CH2_OZGAM:CH2	EFITA:CH2_OZGAM:CH2:R003
6.5	8	3.50582	3204.91	0.302655	EFITA:CH2_OZGAM:CH2	EFITA:CH2_OZGAM:CH2:R003
7	8	4.08456	12149.5	0.802655	EFITA:CH2_OZGAM:CH2	EFITA:CH2_OZGAM:CH2:R003
7.5	8	3.64307	4396.1	1.30265	EFITA:CH2_OZGAM:CH2	EFITA:CH2_OZGAM:CH2:R003
8	8	4.40253	25265.8	1.80265	EFITA:CH2_OZGAM:CH2	EFITA:CH2_OZGAM:CH2:R003
4	8	0.877937	7.54983	-2.19735	EFITA:CH2_OZGAM:CH2	EFITA:CH2_OZGAM:CH2:R004
5	8	3.00592	1013.72	-1.19735	EFITA:CH2_OZGAM:CH2	EFITA:CH2_OZGAM:CH2:R004
5.5	8	3.31758	2077.69	-0.697345	EFITA:CH2_OZGAM:CH2	EFITA:CH2_OZGAM:CH2:R004
6	8	2.38338	241.756	-0.197345	EFITA:CH2_OZGAM:CH2	EFITA:CH2_OZGAM:CH2:R004
6.5	8	3.90635	8060.21	0.302655	EFITA:CH2_OZGAM:CH2	EFITA:CH2_OZGAM:CH2:R004
7	8	4.56014	36319.4	0.802655	EFITA:CH2_OZGAM:CH2	EFITA:CH2_OZGAM:CH2:R004
7.5	8	3.82544	6690.26	1.30265	EFITA:CH2_OZGAM:CH2	EFITA:CH2_OZGAM:CH2:R004
8	8	4.8337	68186.1	1.80265	EFITA:CH2_OZGAM:CH2	EFITA:CH2_OZGAM:CH2:R004
4	8	1.94605	88.3176	-2.19735	EFITA:CH2_OZGAM:CH2	EFITA:CH2_OZGAM:CH2:R105
5	8	2.96931	931.775	-1.19735	EFITA:CH2_OZGAM:CH2	EFITA:CH2_OZGAM:CH2:R105
5.5	8	3.01282	1029.95	-0.697345	EFITA:CH2_OZGAM:CH2	EFITA:CH2_OZGAM:CH2:R105
6	8	2.72272	528.102	-0.197345	EFITA:CH2_OZGAM:CH2	EFITA:CH2_OZGAM:CH2:R105
6.5	8	3.69883	4998.35	0.302655	EFITA:CH2_OZGAM:CH2	EFITA:CH2_OZGAM:CH2:R105
7	8	4.22383	16742.8	0.802655	EFITA:CH2_OZGAM:CH2	EFITA:CH2_OZGAM:CH2:R105
7.5	8	3.93924	8694.51	1.30265	EFITA:CH2_OZGAM:CH2	EFITA:CH2_OZGAM:CH2:R105
8	8	4.31361	20587.9	1.80265	EFITA:CH2_OZGAM:CH2	EFITA:CH2_OZGAM:CH2:R105
5	8	2.7255	531.497	-1.19735	EFITA:CH2_OZGAM:CH2	EFITA:CH2_OZGAM:CH2:R108
5.5	8	2.96657	925.922	-0.697345	EFITA:CH2_OZGAM:CH2	EFITA:CH2_OZGAM:CH2:R108
6	8	2.65685	453.784	-0.197345	EFITA:CH2_OZGAM:CH2	EFITA:CH2_OZGAM:CH2:R108
6.5	8	3.73506	5433.27	0.302655	EFITA:CH2_OZGAM:CH2	EFITA:CH2_OZGAM:CH2:R108
7	8	4.36045	22932.3	0.802655	EFITA:CH2_OZGAM:CH2	EFITA:CH2_OZGAM:CH2:R108
7.5	8	4.10075	12610.9	1.30265	EFITA:CH2_OZGAM:CH2	EFITA:CH2_OZGAM:CH2:R108
8	8	4.89931	79306.7	1.80265	EFITA:CH2_OZGAM:CH2	EFITA:CH2_OZGAM:CH2:R108
5	8	3.2798	1904.57	-1.19735	EFITA:CH3_OZGAM:CH2B:CH3	EFITA:CH3_OZGAM:CH2B:CH3:R005
5.5	8	3.29247	1960.96	-0.697345	EFITA:CH3_OZGAM:CH2B:CH3	EFITA:CH3_OZGAM:CH2B:CH3:R005
6	8	1.96338	91.913	-0.197345	EFITA:CH3_OZGAM:CH2B:CH3	EFITA:CH3_OZGAM:CH2B:CH3:R005
6.5	8	4.13139	13532.8	0.302655	EFITA:CH3_OZGAM:CH2B:CH3	EFITA:CH3_OZGAM:CH2B:CH3:R005
7	8	4.58873	38791.1	0.802655	EFITA:CH3_OZGAM:CH2B:CH3	EFITA:CH3_OZGAM:CH2B:CH3:R005
7.5	8	4.1588	14414.5	1.30265	EFITA:CH3_OZGAM:CH2B:CH3	EFITA:CH3_OZGAM:CH2B:CH3:R005
8	8	5.03335	107981	1.80265	EFITA:CH3_OZGAM:CH2B:CH3	EFITA:CH3_OZGAM:CH2B:CH3:R005
4	8	0.795532	6.245	-2.19735	EFITA:CH3_OZGAM:CH2B:CH3	EFITA:CH3_OZGAM:CH2B:CH3:R006
5	8	2.71208	515.321	-1.19735	EFITA:CH3_OZGAM:CH2B:CH3	EFITA:CH3_OZGAM:CH2B:CH3:R006
5.5	8	2.93554	862.067	-0.697345	EFITA:CH3_OZGAM:CH2B:CH3	EFITA:CH3_OZGAM:CH2B:CH3:R006
6	8	1.95595	90.3549	-0.197345	EFITA:CH3_OZGAM:CH2B:CH3	EFITA:CH3_OZGAM:CH2B:CH3:R006
6.5	8	3.44054	2757.67	0.302655	EFITA:CH3_OZGAM:CH2B:CH3	EFITA:CH3_OZGAM:CH2B:CH3:R006
7	8	3.8897	7757.19	0.802655	EFITA:CH3_OZGAM:CH2B:CH3	EFITA:CH3_OZGAM:CH2B:CH3:R006
7.5	8	3.42258	2645.95	1.30265	EFITA:CH3_OZGAM:CH2B:CH3	EFITA:CH3_OZGAM:CH2B:CH3:R006
8	8	4.16181	14514.6	1.80265	EFITA:CH3_OZGAM:CH2B:CH3	EFITA:CH3_OZGAM:CH2B:CH3:R006
4	8	0.874094	7.48331	-2.19735	EFITA:CH3_OZGAM:CH2B:CH3	EFITA:CH3_OZGAM:CH2B:CH3:R106
5	8	2.04569	111.095	-1.19735	EFITA:CH3_OZGAM:CH2B:CH3	EFITA:CH3_OZGAM:CH2B:CH3:R106
5.5	8	2.27116	186.708	-0.697345	EFITA:CH3_OZGAM:CH2B:CH3	EFITA:CH3_OZGAM:CH2B:CH3:R106
6	8	1.88498	76.7333	-0.197345	EFITA:CH3_OZGAM:CH2B:CH3	EFITA:CH3_OZGAM:CH2B:CH3:R106
6.5	8	2.78775	613.415	0.302655	EFITA:CH3_OZGAM:CH2B:CH3	EFITA:CH3_OZGAM:CH2B:CH3:R106
7	8	3.26408	1836.86	0.802655	EFITA:CH3_OZGAM:CH2B:CH3	EFITA:CH3_OZGAM:CH2B:CH3:R106
7.5	8	2.39641	249.122	1.30265	EFITA:CH3_OZGAM:CH2B:CH3	EFITA:CH3_OZGAM:CH2B:CH3:R106
8	8	3.30419	2014.58	1.80265	EFITA:CH3_OZGAM:CH2B:CH3	EFITA:CH3_OZGAM:CH2B:CH3:R106
5	8	3.02341	1055.37	-1.19735	EFITA:CH3_OZGAM:CH2B:CH3	EFITA:CH3_OZGAM:CH2B:CH3:R107
5.5	8	2.64097	437.496	-0.697345	EFITA:CH3_OZGAM:CH2B:CH3	EFITA:CH3_OZGAM:CH2B:CH3:R107
6	8	2.19655	157.235	-0.197345	EFITA:CH3_OZGAM:CH2B:CH3	EFITA:CH3_OZGAM:CH2B:CH3:R107
6.5	8	4.08275	12099.1	0.302655	EFITA:CH3_OZGAM:CH2B:CH3	EFITA:CH3_OZGAM:CH2B:CH3:R107
7	8	4.27189	18701.9	0.802655	EFITA:CH3_OZGAM:CH2B:CH3	EFITA:CH3_OZGAM:CH2B:CH3:R107
7.5	8	3.85481	7158.36	1.30265	EFITA:CH3_OZGAM:CH2B:CH3	EFITA:CH3_OZGAM:CH2B:CH3:R107
8	8	4.83009	67622.8	1.80265	EFITA:CH3_OZGAM:CH2B:CH3	EFITA:CH3_OZGAM:CH2B:CH3:R107
4	8	1.95975	91.1482	-2.19735	EFITA:CH3_OZGAM:CH2B:CH3	EFITA:CH3_OZGAM:CH2B:CH3:R109
5	8	2.7312	538.52	-1.19735	EFITA:CH3_OZGAM:CH2B:CH3	EFITA:CH3_OZGAM:CH2B:CH3:R109
5.5	8	3.2044	1601.02	-0.697345	EFITA:CH3_OZGAM:CH2B:CH3	EFITA:CH3_OZGAM:CH2B:CH3:R109
6	8	2.45823	287.228	-0.197345	EFITA:CH3_OZGAM:CH2B:CH3	EFITA:CH3_OZGAM:CH2B:CH3:R109
6.5	8	4.00289	10066.8	0.302655	EFITA:CH3_OZGAM:CH2B:CH3	EFITA:CH3_OZGAM:CH2B:CH3:R109
7	8	4.36741	23302.6	0.802655	EFITA:CH3_OZGAM:CH2B:CH3	EFITA:CH3_OZGAM:CH2B:CH3:R109
7.5	8	3.87048	7421.37	1.30265	EFITA:CH3_OZGAM:CH2B:CH3	EFITA:CH3_OZGAM:CH2B:CH3:R109
8	8	4.50059	31666	1.80265	EFITA:CH3_OZGAM:CH2B:CH3	EFITA:CH3_OZGAM:CH2B:CH3:R109
5	8	3.10591	1276.17	-1.19735	EFITA:CH3_OZGAM:CH2B:CH3	EFITA:CH3_OZGAM:CH2B:CH3:R110
5.5	8	3.12201	1324.38	-0.697345	EFITA:CH3_OZGAM:CH2B:CH3	EFITA:CH3_OZGAM:CH2B:CH3:R110
6	8	2.15849	144.042	-0.197345	EFITA:CH3_OZGAM:CH2B:CH3	EFITA:CH3_OZGAM:CH2B:CH3:R110
6.5	8	3.84482	6995.5	0.302655	EFITA:CH3_OZGAM:CH2B:CH3	EFITA:CH3_OZGAM:CH2B:CH3:R110
7	8	4.39365	24754.4	0.802655	EFITA:CH3_OZGAM:CH2B:CH3	EFITA:CH3_OZGAM:CH2B:CH3:R110
7.5	8	3.88107	7604.44	1.30265	EFITA:CH3_OZGAM:CH2B:CH3	EFITA:CH3_OZGAM:CH2B:CH3:R110
8	8	4.46717	29320.2	1.80265	EFITA:CH3_OZGAM:CH2B:CH3	EFITA:CH3_OZGAM:CH2B:CH3:R110
4	8	1.77971	60.2163	-2.19735	EFITA:CH3_OZGAM:CH2B:CH3	EFITA:CH3_OZGAM:CH2B:CH3:R111
5	8	2.44917	281.297	-1.19735	EFITA:CH3_OZGAM:CH2B:CH3	EFITA:CH3_OZGAM:CH2B:CH3:R111
5.5	8	1.50515	32	-0.697345	EFITA:CH3_OZGAM:CH2B:CH3	EFITA:CH3_OZGAM:CH2B:CH3:R111
6	8	2.65279	449.561	-0.197345	EFITA:CH3_OZGAM:CH2B:CH3	EFITA:CH3_OZGAM:CH2B:CH3:R111
6.5	8	2.86813	738.122	0.302655	EFITA:CH3_OZGAM:CH2B:CH3	EFITA:CH3_OZGAM:CH2B:CH3:R111
7	8	3.52125	3320.88	0.802655	EFITA:CH3_OZGAM:CH2B:CH3	EFITA:CH3_OZGAM:CH2B:CH3:R111
7.5	8	3.16373	1457.92	1.30265	EFITA:CH3_OZGAM:CH2B:CH3	EFITA:CH3_OZGAM:CH2B:CH3:R111
8	8	3.59359	3922.75	1.80265	EFITA:CH3_OZGAM:CH2B:CH3	EFITA:CH3_OZGAM:CH2B:CH3:R111
4	7	1.74029	54.9909	-2.19735	KAE609:CH1	KAE609:CH1:S002
4.5	7	1.50515	32	-1.69735	KAE609:CH1	KAE609:CH1:S002
5	7	2.5332	341.347	-1.19735	KAE609:CH1	KAE609:CH1:S002
5.5	7	3.03931	1094.75	-0.697345	KAE609:CH1	KAE609:CH1:S002
6	7	1.88645	76.9935	-0.197345	KAE609:CH1	KAE609:CH1:S002
6.5	7	3.52315	3335.39	0.302655	KAE609:CH1	KAE609:CH1:S002
7	7	4.0539	11321.3	0.802655	KAE609:CH1	KAE609:CH1:S002
4	7	1.12399	13.3041	-2.19735	KAE609:CH1	KAE609:CH1:S003
4.5	7	1.50515	32	-1.69735	KAE609:CH1	KAE609:CH1:S003
5	7	2.35194	224.873	-1.19735	KAE609:CH1	KAE609:CH1:S003
5.5	7	2.6713	469.142	-0.697345	KAE609:CH1	KAE609:CH1:S003
6	7	0.984241	9.64365	-0.197345	KAE609:CH1	KAE609:CH1:S003
6.5	7	3.38983	2453.78	0.302655	KAE609:CH1	KAE609:CH1:S003
7	7	3.88422	7659.9	0.802655	KAE609:CH1	KAE609:CH1:S003
3	7	0.556972	3.60555	-3.19735	KAE609:CH1	KAE609:CH1:S004
4	7	1.69705	49.7795	-2.19735	KAE609:CH1	KAE609:CH1:S004
4.5	7	1.50515	32	-1.69735	KAE609:CH1	KAE609:CH1:S004
5	7	2.18714	153.864	-1.19735	KAE609:CH1	KAE609:CH1:S004
5.5	7	3.14743	1404.2	-0.697345	KAE609:CH1	KAE609:CH1:S004
6	7	2.09266	123.782	-0.197345	KAE609:CH1	KAE609:CH1:S004
6.5	7	3.99377	9857.54	0.302655	KAE609:CH1	KAE609:CH1:S004
7	7	4.17559	14982.8	0.802655	KAE609:CH1	KAE609:CH1:S004
4	7	1.85182	71.0915	-2.19735	KAE609:CH1	KAE609:CH1:S005
4.5	7	1.50515	32	-1.69735	KAE609:CH1	KAE609:CH1:S005
5	7	2.53427	342.19	-1.19735	KAE609:CH1	KAE609:CH1:S005
5.5	7	3.10627	1277.24	-0.697345	KAE609:CH1	KAE609:CH1:S005
6	7	1.95018	89.1628	-0.197345	KAE609:CH1	KAE609:CH1:S005
6.5	7	3.98972	9766.13	0.302655	KAE609:CH1	KAE609:CH1:S005
7	7	4.18318	15247	0.802655	KAE609:CH1	KAE609:CH1:S005
5	7	2.31399	206.058	-1.19735	KAE609:CH1	KAE609:CH1:S006
5.5	7	2.81001	645.662	-0.697345	KAE609:CH1	KAE609:CH1:S006
6	7	0.731199	5.38516	-0.197345	KAE609:CH1	KAE609:CH1:S006
6.5	7	3.4627	2902	0.302655	KAE609:CH1	KAE609:CH1:S006
7	7	3.92468	8407.8	0.802655	KAE609:CH1	KAE609:CH1:S006
4	7	1.42317	26.4953	-2.19735	KAE609:CH1	KAE609:CH1:S007
4.5	7	1.50515	32	-1.69735	KAE609:CH1	KAE609:CH1:S007
5	7	2.68227	481.136	-1.19735	KAE609:CH1	KAE609:CH1:S007
5.5	7	2.95091	893.129	-0.697345	KAE609:CH1	KAE609:CH1:S007
6	7	2.09236	123.697	-0.197345	KAE609:CH1	KAE609:CH1:S007
6.5	7	3.38575	2430.78	0.302655	KAE609:CH1	KAE609:CH1:S007
7	7	4.1331	13586.3	0.802655	KAE609:CH1	KAE609:CH1:S007
4	7	1.70327	50.4975	-2.19735	KAE609:CH1	KAE609:CH1:S008
4.5	7	1.50515	32	-1.69735	KAE609:CH1	KAE609:CH1:S008
5	7	1.14613	14	-1.19735	KAE609:CH1	KAE609:CH1:S008
5.5	7	2.32995	213.771	-0.697345	KAE609:CH1	KAE609:CH1:S008
6	7	1.65524	45.2106	-0.197345	KAE609:CH1	KAE609:CH1:S008
6.5	7	2.50164	317.427	0.302655	KAE609:CH1	KAE609:CH1:S008
7	7	3.38991	2454.18	0.802655	KAE609:CH1	KAE609:CH1:S008
4	7	1.68461	48.3735	-2.19735	KAE609:CH1	KAE609:CH1:S009
4.5	7	1.50515	32	-1.69735	KAE609:CH1	KAE609:CH1:S009
5	7	2.34035	218.952	-1.19735	KAE609:CH1	KAE609:CH1:S009
5.5	7	2.9036	800.944	-0.697345	KAE609:CH1	KAE609:CH1:S009
6	7	2.20739	161.208	-0.197345	KAE609:CH1	KAE609:CH1:S009
6.5	7	3.48314	3041.86	0.302655	KAE609:CH1	KAE609:CH1:S009
7	7	4.13263	13571.7	0.802655	KAE609:CH1	KAE609:CH1:S009
4	7	0.866197	7.34847	-2.19735	DSMOZ_2:CH1	DSMOZ_2:CH1:S002
5	7	2.61952	416.411	-1.19735	DSMOZ_2:CH1	DSMOZ_2:CH1:S002
5.5	7	2.78473	609.155	-0.697345	DSMOZ_2:CH1	DSMOZ_2:CH1:S002
6	7	2.33844	217.991	-0.197345	DSMOZ_2:CH1	DSMOZ_2:CH1:S002
6.5	7	3.11942	1316.48	0.302655	DSMOZ_2:CH1	DSMOZ_2:CH1:S002
7	7	3.92172	8350.67	0.802655	DSMOZ_2:CH1	DSMOZ_2:CH1:S002
4	7	1.94815	88.7468	-2.19735	DSMOZ_2:CH1	DSMOZ_2:CH1:S003
5	7	3.13203	1355.29	-1.19735	DSMOZ_2:CH1	DSMOZ_2:CH1:S003
5.5	7	3.26485	1840.15	-0.697345	DSMOZ_2:CH1	DSMOZ_2:CH1:S003
6	7	2.72388	529.513	-0.197345	DSMOZ_2:CH1	DSMOZ_2:CH1:S003
6.5	7	3.9551	9017.88	0.302655	DSMOZ_2:CH1	DSMOZ_2:CH1:S003
7	7	4.78786	61357.1	0.802655	DSMOZ_2:CH1	DSMOZ_2:CH1:S003
4	7	1.35463	22.6274	-2.19735	DSMOZ_2:CH1	DSMOZ_2:CH1:S008
5	7	2.94182	874.622	-1.19735	DSMOZ_2:CH1	DSMOZ_2:CH1:S008
6	7	2.44506	278.649	-0.197345	DSMOZ_2:CH1	DSMOZ_2:CH1:S008
6.5	7	2.98707	970.655	0.302655	DSMOZ_2:CH1	DSMOZ_2:CH1:S008
7	7	4.21828	16530.2	0.802655	DSMOZ_2:CH1	DSMOZ_2:CH1:S008
4	7	0	1	-2.19735	DSMOZ_2:CH1	DSMOZ_2:CH1:S010
5	7	1.15588	14.3178	-1.19735	DSMOZ_2:CH1	DSMOZ_2:CH1:S010
5.5	7	1.9319	85.4868	-0.697345	DSMOZ_2:CH1	DSMOZ_2:CH1:S010
6	7	0.896196	7.87401	-0.197345	DSMOZ_2:CH1	DSMOZ_2:CH1:S010
6.5	7	1.83326	68.1175	0.302655	DSMOZ_2:CH1	DSMOZ_2:CH1:S010
7	7	3.09	1230.27	0.802655	DSMOZ_2:CH1	DSMOZ_2:CH1:S010
4	7	2.14811	140.641	-2.19735	DSMOZ_2:CH1	DSMOZ_2:CH1:S012
5	7	2.60542	403.107	-1.19735	DSMOZ_2:CH1	DSMOZ_2:CH1:S012
5.5	7	2.71309	516.527	-0.697345	DSMOZ_2:CH1	DSMOZ_2:CH1:S012
6	7	2.31026	204.294	-0.197345	DSMOZ_2:CH1	DSMOZ_2:CH1:S012
6.5	7	2.39338	247.386	0.302655	DSMOZ_2:CH1	DSMOZ_2:CH1:S012
7	7	3.58194	3818.92	0.802655	DSMOZ_2:CH1	DSMOZ_2:CH1:S012
4	7	0.745681	5.56776	-2.19735	DSMOZ_2:CH1	DSMOZ_2:CH1:S013
5	7	2.96532	923.246	-1.19735	DSMOZ_2:CH1	DSMOZ_2:CH1:S013
5.5	7	2.68516	484.355	-0.697345	DSMOZ_2:CH1	DSMOZ_2:CH1:S013
6	7	2.46153	289.418	-0.197345	DSMOZ_2:CH1	DSMOZ_2:CH1:S013
6.5	7	3.60391	4017.05	0.302655	DSMOZ_2:CH1	DSMOZ_2:CH1:S013
7	7	4.28958	19479.4	0.802655	DSMOZ_2:CH1	DSMOZ_2:CH1:S013
4	7	0	1	-2.19735	DSMOZ_2:CH1	DSMOZ_2:CH1:S014
5	7	2.55713	360.687	-1.19735	DSMOZ_2:CH1	DSMOZ_2:CH1:S014
5.5	7	2.57688	377.465	-0.697345	DSMOZ_2:CH1	DSMOZ_2:CH1:S014
6	7	0.937531	8.66025	-0.197345	DSMOZ_2:CH1	DSMOZ_2:CH1:S014
6.5	7	2.69755	498.373	0.302655	DSMOZ_2:CH1	DSMOZ_2:CH1:S014
7	7	3.37511	2371.97	0.802655	DSMOZ_2:CH1	DSMOZ_2:CH1:S014
4	8	2.22503	167.893	-2.19735	SJ733IBSMCS:CH1	SJ733IBSMCS:CH1:R101
5	8	3.24367	1752.56	-1.19735	SJ733IBSMCS:CH1	SJ733IBSMCS:CH1:R101
5.5	8	3.40373	2533.57	-0.697345	SJ733IBSMCS:CH1	SJ733IBSMCS:CH1:R101
6	8	2.77509	595.784	-0.197345	SJ733IBSMCS:CH1	SJ733IBSMCS:CH1:R101
6.5	8	3.79521	6240.3	0.302655	SJ733IBSMCS:CH1	SJ733IBSMCS:CH1:R101
7	8	4.54604	35159.5	0.802655	SJ733IBSMCS:CH1	SJ733IBSMCS:CH1:R101
7.5	8	4.24672	17649	1.30265	SJ733IBSMCS:CH1	SJ733IBSMCS:CH1:R101
8	8	4.92041	83255.5	1.80265	SJ733IBSMCS:CH1	SJ733IBSMCS:CH1:R101
5	8	2.69371	493.984	-1.19735	SJ733IBSMCS:CH1	SJ733IBSMCS:CH1:R102
5.5	8	2.57878	379.125	-0.697345	SJ733IBSMCS:CH1	SJ733IBSMCS:CH1:R102
6	8	1.05697	11.4018	-0.197345	SJ733IBSMCS:CH1	SJ733IBSMCS:CH1:R102
7	8	3.86441	7318.25	0.802655	SJ733IBSMCS:CH1	SJ733IBSMCS:CH1:R102
7.5	8	3.1176	1311	1.30265	SJ733IBSMCS:CH1	SJ733IBSMCS:CH1:R102
8	8	4.26377	18355.8	1.80265	SJ733IBSMCS:CH1	SJ733IBSMCS:CH1:R102
5	8	2.68559	484.826	-1.19735	SJ733IBSMCS:CH1	SJ733IBSMCS:CH1:R103
5.5	8	2.7939	622.151	-0.697345	SJ733IBSMCS:CH1	SJ733IBSMCS:CH1:R103
6	8	2.32718	212.415	-0.197345	SJ733IBSMCS:CH1	SJ733IBSMCS:CH1:R103
6.5	8	3.63772	4342.27	0.302655	SJ733IBSMCS:CH1	SJ733IBSMCS:CH1:R103
7	8	3.93027	8516.58	0.802655	SJ733IBSMCS:CH1	SJ733IBSMCS:CH1:R103
7.5	8	3.5342	3421.34	1.30265	SJ733IBSMCS:CH1	SJ733IBSMCS:CH1:R103
8	8	4.22978	16973.9	1.80265	SJ733IBSMCS:CH1	SJ733IBSMCS:CH1:R103
4	8	0.836049	6.85565	-2.19735	SJ733IBSMCS:CH1	SJ733IBSMCS:CH1:R104
5	8	2.86588	734.316	-1.19735	SJ733IBSMCS:CH1	SJ733IBSMCS:CH1:R104
5.5	8	2.70782	510.294	-0.697345	SJ733IBSMCS:CH1	SJ733IBSMCS:CH1:R104
6	8	1.92317	83.7854	-0.197345	SJ733IBSMCS:CH1	SJ733IBSMCS:CH1:R104
6.5	8	3.60041	3984.85	0.302655	SJ733IBSMCS:CH1	SJ733IBSMCS:CH1:R104
7	8	3.83192	6790.79	0.802655	SJ733IBSMCS:CH1	SJ733IBSMCS:CH1:R104
7.5	8	3.3278	2127.17	1.30265	SJ733IBSMCS:CH1	SJ733IBSMCS:CH1:R104
8	8	4.58248	38236.4	1.80265	SJ733IBSMCS:CH1	SJ733IBSMCS:CH1:R104
4	8	1.36296	23.0651	-2.19735	SJ733IBSMCS:CH1	SJ733IBSMCS:CH1:R105
5	8	2.09947	125.738	-1.19735	SJ733IBSMCS:CH1	SJ733IBSMCS:CH1:R105
5.5	8	2.15949	144.375	-0.697345	SJ733IBSMCS:CH1	SJ733IBSMCS:CH1:R105
6	8	1.70327	50.4975	-0.197345	SJ733IBSMCS:CH1	SJ733IBSMCS:CH1:R105
6.5	8	2.63749	433.995	0.302655	SJ733IBSMCS:CH1	SJ733IBSMCS:CH1:R105
7	8	3.27361	1877.65	0.802655	SJ733IBSMCS:CH1	SJ733IBSMCS:CH1:R105
8	8	3.4877	3073.97	1.80265	SJ733IBSMCS:CH1	SJ733IBSMCS:CH1:R105
5	8	1.71776	52.2111	-1.19735	SJ733IBSMCS:CH1	SJ733IBSMCS:CH1:R106
5.5	8	2.58992	388.976	-0.697345	SJ733IBSMCS:CH1	SJ733IBSMCS:CH1:R106
6	8	2.19426	156.41	-0.197345	SJ733IBSMCS:CH1	SJ733IBSMCS:CH1:R106
6.5	8	3.06862	1171.17	0.302655	SJ733IBSMCS:CH1	SJ733IBSMCS:CH1:R106
7	8	3.36302	2306.88	0.802655	SJ733IBSMCS:CH1	SJ733IBSMCS:CH1:R106
7.5	8	2.80451	637.545	1.30265	SJ733IBSMCS:CH1	SJ733IBSMCS:CH1:R106
8	8	3.87085	7427.6	1.80265	SJ733IBSMCS:CH1	SJ733IBSMCS:CH1:R106
4	8	0.96976	9.32738	-2.19735	SJ733IBSMCS:CH1	SJ733IBSMCS:CH1:R107
5	8	2.78242	605.921	-1.19735	SJ733IBSMCS:CH1	SJ733IBSMCS:CH1:R107
5.5	8	3.02398	1056.77	-0.697345	SJ733IBSMCS:CH1	SJ733IBSMCS:CH1:R107
6	8	2.23278	170.915	-0.197345	SJ733IBSMCS:CH1	SJ733IBSMCS:CH1:R107
6.5	8	3.28822	1941.89	0.302655	SJ733IBSMCS:CH1	SJ733IBSMCS:CH1:R107
7	8	4.18634	15358.3	0.802655	SJ733IBSMCS:CH1	SJ733IBSMCS:CH1:R107
7.5	8	3.70109	5024.43	1.30265	SJ733IBSMCS:CH1	SJ733IBSMCS:CH1:R107
8	8	4.36413	23127.5	1.80265	SJ733IBSMCS:CH1	SJ733IBSMCS:CH1:R107
4	8	0.80103	6.32456	-2.19735	SJ733IBSMCS:CH2	SJ733IBSMCS:CH2:R201
5	8	1.96214	91.6515	-1.19735	SJ733IBSMCS:CH2	SJ733IBSMCS:CH2:R201
5.5	8	2.13279	135.765	-0.697345	SJ733IBSMCS:CH2	SJ733IBSMCS:CH2:R201
6	8	1.62313	41.9881	-0.197345	SJ733IBSMCS:CH2	SJ733IBSMCS:CH2:R201
6.5	8	1.57614	37.6829	0.302655	SJ733IBSMCS:CH2	SJ733IBSMCS:CH2:R201
7	8	3.01959	1046.14	0.802655	SJ733IBSMCS:CH2	SJ733IBSMCS:CH2:R201
7.5	8	2.21041	162.333	1.30265	SJ733IBSMCS:CH2	SJ733IBSMCS:CH2:R201
8	8	2.80177	633.541	1.80265	SJ733IBSMCS:CH2	SJ733IBSMCS:CH2:R201
5	8	1.91952	83.0843	-1.19735	SJ733IBSMCS:CH2	SJ733IBSMCS:CH2:R202
5.5	8	2.36123	229.737	-0.697345	SJ733IBSMCS:CH2	SJ733IBSMCS:CH2:R202
6	8	1.74603	55.7225	-0.197345	SJ733IBSMCS:CH2	SJ733IBSMCS:CH2:R202
6.5	8	3.30824	2033.5	0.302655	SJ733IBSMCS:CH2	SJ733IBSMCS:CH2:R202
7	8	3.57256	3737.31	0.802655	SJ733IBSMCS:CH2	SJ733IBSMCS:CH2:R202
7.5	8	3.22772	1689.36	1.30265	SJ733IBSMCS:CH2	SJ733IBSMCS:CH2:R202
8	8	4.12481	13329.5	1.80265	SJ733IBSMCS:CH2	SJ733IBSMCS:CH2:R202
5	8	1	10	-1.19735	SJ733IBSMCS:CH2	SJ733IBSMCS:CH2:R203
5.5	8	1.77265	59.2453	-0.697345	SJ733IBSMCS:CH2	SJ733IBSMCS:CH2:R203
6	8	0.723579	5.2915	-0.197345	SJ733IBSMCS:CH2	SJ733IBSMCS:CH2:R203
6.5	8	2.10974	128.748	0.302655	SJ733IBSMCS:CH2	SJ733IBSMCS:CH2:R203
7	8	2.99963	999.149	0.802655	SJ733IBSMCS:CH2	SJ733IBSMCS:CH2:R203
7.5	8	2.76913	587.66	1.30265	SJ733IBSMCS:CH2	SJ733IBSMCS:CH2:R203
8	8	2.84084	693.165	1.80265	SJ733IBSMCS:CH2	SJ733IBSMCS:CH2:R203
5	8	2.29401	196.794	-1.19735	SJ733IBSMCS:CH2	SJ733IBSMCS:CH2:R205
5.5	8	2.07044	117.61	-0.697345	SJ733IBSMCS:CH2	SJ733IBSMCS:CH2:R205
6	8	1.77327	59.3296	-0.197345	SJ733IBSMCS:CH2	SJ733IBSMCS:CH2:R205
6.5	8	2.8884	773.393	0.302655	SJ733IBSMCS:CH2	SJ733IBSMCS:CH2:R205
7	8	3.725	5308.83	0.802655	SJ733IBSMCS:CH2	SJ733IBSMCS:CH2:R205
7.5	8	3.45067	2822.7	1.30265	SJ733IBSMCS:CH2	SJ733IBSMCS:CH2:R205
8	8	3.87709	7535.18	1.80265	SJ733IBSMCS:CH2	SJ733IBSMCS:CH2:R205
4	8	1.8292	67.4833	-2.19735	SJ733IBSMCS:CH2	SJ733IBSMCS:CH2:R206
5	8	2.15032	141.358	-1.19735	SJ733IBSMCS:CH2	SJ733IBSMCS:CH2:R206
5.5	8	2.14097	138.347	-0.697345	SJ733IBSMCS:CH2	SJ733IBSMCS:CH2:R206
6	8	0.831379	6.78233	-0.197345	SJ733IBSMCS:CH2	SJ733IBSMCS:CH2:R206
6.5	8	2.57829	378.698	0.302655	SJ733IBSMCS:CH2	SJ733IBSMCS:CH2:R206
7	8	3.35589	2269.28	0.802655	SJ733IBSMCS:CH2	SJ733IBSMCS:CH2:R206
7.5	8	2.97734	949.168	1.30265	SJ733IBSMCS:CH2	SJ733IBSMCS:CH2:R206
8	8	3.40861	2562.18	1.80265	SJ733IBSMCS:CH2	SJ733IBSMCS:CH2:R206
4	8	1.61877	41.5692	-2.19735	SJ733IBSMCS:CH2	SJ733IBSMCS:CH2:R207
5	8	0.772034	5.91608	-1.19735	SJ733IBSMCS:CH2	SJ733IBSMCS:CH2:R207
5.5	8	1.97224	93.8083	-0.697345	SJ733IBSMCS:CH2	SJ733IBSMCS:CH2:R207
6	8	1.49826	31.496	-0.197345	SJ733IBSMCS:CH2	SJ733IBSMCS:CH2:R207
6.5	8	2.5092	322.998	0.302655	SJ733IBSMCS:CH2	SJ733IBSMCS:CH2:R207
7	8	3.21422	1637.65	0.802655	SJ733IBSMCS:CH2	SJ733IBSMCS:CH2:R207
7.5	8	2.94613	883.346	1.30265	SJ733IBSMCS:CH2	SJ733IBSMCS:CH2:R207
8	8	3.61327	4104.63	1.80265	SJ733IBSMCS:CH2	SJ733IBSMCS:CH2:R207
4	8	0.831379	6.78233	-2.19735	SJ733IBSMCS:CH2	SJ733IBSMCS:CH2:R208
5	8	2.76259	578.887	-1.19735	SJ733IBSMCS:CH2	SJ733IBSMCS:CH2:R208
5.5	8	2.73116	538.468	-0.697345	SJ733IBSMCS:CH2	SJ733IBSMCS:CH2:R208
6	8	2.25794	181.108	-0.197345	SJ733IBSMCS:CH2	SJ733IBSMCS:CH2:R208
6.5	8	3.63652	4330.29	0.302655	SJ733IBSMCS:CH2	SJ733IBSMCS:CH2:R208
7	8	4.1962	15711	0.802655	SJ733IBSMCS:CH2	SJ733IBSMCS:CH2:R208
7.5	8	3.88796	7726.08	1.30265	SJ733IBSMCS:CH2	SJ733IBSMCS:CH2:R208
8	8	4.64588	44247.1	1.80265	SJ733IBSMCS:CH2	SJ733IBSMCS:CH2:R208
5	8	2.33546	216.499	-1.19735	SJ733IBSMCS:CH2B	SJ733IBSMCS:CH2B:R209
5.5	8	2.60194	399.886	-0.697345	SJ733IBSMCS:CH2B	SJ733IBSMCS:CH2B:R209
6	8	1.00216	10.0499	-0.197345	SJ733IBSMCS:CH2B	SJ733IBSMCS:CH2B:R209
6.5	8	2.99219	982.174	0.302655	SJ733IBSMCS:CH2B	SJ733IBSMCS:CH2B:R209
7	8	3.79486	6235.35	0.802655	SJ733IBSMCS:CH2B	SJ733IBSMCS:CH2B:R209
7.5	8	3.71077	5137.77	1.30265	SJ733IBSMCS:CH2B	SJ733IBSMCS:CH2B:R209
8	8	4.10467	12725.4	1.80265	SJ733IBSMCS:CH2B	SJ733IBSMCS:CH2B:R209
5	8	2.05754	114.167	-1.19735	SJ733IBSMCS:CH2B	SJ733IBSMCS:CH2B:R210
5.5	8	2.4934	311.461	-0.697345	SJ733IBSMCS:CH2B	SJ733IBSMCS:CH2B:R210
6	8	2.47405	297.886	-0.197345	SJ733IBSMCS:CH2B	SJ733IBSMCS:CH2B:R210
6.5	8	2.46561	292.151	0.302655	SJ733IBSMCS:CH2B	SJ733IBSMCS:CH2B:R210
7	8	3.50299	3184.14	0.802655	SJ733IBSMCS:CH2B	SJ733IBSMCS:CH2B:R210
7.5	8	3.00229	1005.29	1.30265	SJ733IBSMCS:CH2B	SJ733IBSMCS:CH2B:R210
8	8	3.47921	3014.44	1.80265	SJ733IBSMCS:CH2B	SJ733IBSMCS:CH2B:R210
4	8	2.24236	174.728	-2.19735	MMV048_PartB:CH1	MMV048_PartB:CH1:R401
5	8	3.08761	1223.52	-1.19735	MMV048_PartB:CH1	MMV048_PartB:CH1:R401
5.5	8	1.78109	60.407	-0.697345	MMV048_PartB:CH1	MMV048_PartB:CH1:R401
6	8	3.06226	1154.14	-0.197345	MMV048_PartB:CH1	MMV048_PartB:CH1:R401
6.5	8	3.93729	8655.38	0.302655	MMV048_PartB:CH1	MMV048_PartB:CH1:R401
7	8	4.13274	13575.1	0.802655	MMV048_PartB:CH1	MMV048_PartB:CH1:R401
7.5	8	3.98782	9723.43	1.30265	MMV048_PartB:CH1	MMV048_PartB:CH1:R401
8	8	4.62731	42395	1.80265	MMV048_PartB:CH1	MMV048_PartB:CH1:R401
4	8	0.931661	8.544	-2.19735	MMV048_PartB:CH1	MMV048_PartB:CH1:R402
5	8	2.47359	297.574	-1.19735	MMV048_PartB:CH1	MMV048_PartB:CH1:R402
5.5	8	2.11627	130.698	-0.697345	MMV048_PartB:CH1	MMV048_PartB:CH1:R402
6	8	2.69063	490.485	-0.197345	MMV048_PartB:CH1	MMV048_PartB:CH1:R402
6.5	8	3.1645	1460.48	0.302655	MMV048_PartB:CH1	MMV048_PartB:CH1:R402
7	8	3.32193	2098.59	0.802655	MMV048_PartB:CH1	MMV048_PartB:CH1:R402
7.5	8	3.28206	1914.5	1.30265	MMV048_PartB:CH1	MMV048_PartB:CH1:R402
8	8	3.76714	5849.75	1.80265	MMV048_PartB:CH1	MMV048_PartB:CH1:R402
4	8	1.97981	95.4568	-2.19735	MMV048_PartB:CH1	MMV048_PartB:CH1:R403
5	8	3.31773	2078.4	-1.19735	MMV048_PartB:CH1	MMV048_PartB:CH1:R403
5.5	8	2.56669	368.717	-0.697345	MMV048_PartB:CH1	MMV048_PartB:CH1:R403
6	8	3.30814	2032.99	-0.197345	MMV048_PartB:CH1	MMV048_PartB:CH1:R403
6.5	8	3.94884	8888.7	0.302655	MMV048_PartB:CH1	MMV048_PartB:CH1:R403
7	8	4.48414	30489.1	0.802655	MMV048_PartB:CH1	MMV048_PartB:CH1:R403
7.5	8	4.15979	14447.5	1.30265	MMV048_PartB:CH1	MMV048_PartB:CH1:R403
8	8	4.8602	72477.4	1.80265	MMV048_PartB:CH1	MMV048_PartB:CH1:R403
4	8	1.06677	11.6619	-2.19735	MMV048_PartB:CH1	MMV048_PartB:CH1:R404
5	8	2.93425	859.507	-1.19735	MMV048_PartB:CH1	MMV048_PartB:CH1:R404
5.5	8	2.40988	256.971	-0.697345	MMV048_PartB:CH1	MMV048_PartB:CH1:R404
6	8	2.56636	368.436	-0.197345	MMV048_PartB:CH1	MMV048_PartB:CH1:R404
6.5	8	3.63916	4356.7	0.302655	MMV048_PartB:CH1	MMV048_PartB:CH1:R404
7	8	4.04853	11182.3	0.802655	MMV048_PartB:CH1	MMV048_PartB:CH1:R404
7.5	8	3.74475	5555.89	1.30265	MMV048_PartB:CH1	MMV048_PartB:CH1:R404
8	8	4.4861	30626.7	1.80265	MMV048_PartB:CH1	MMV048_PartB:CH1:R404
4	8	0.954243	9	-2.19735	MMV048_PartB:CH1	MMV048_PartB:CH1:R405
5	8	3.18862	1543.89	-1.19735	MMV048_PartB:CH1	MMV048_PartB:CH1:R405
5.5	8	2.57986	380.068	-0.697345	MMV048_PartB:CH1	MMV048_PartB:CH1:R405
6	8	3.34597	2218.03	-0.197345	MMV048_PartB:CH1	MMV048_PartB:CH1:R405
6.5	8	3.95571	9030.45	0.302655	MMV048_PartB:CH1	MMV048_PartB:CH1:R405
7	8	4.20151	15904	0.802655	MMV048_PartB:CH1	MMV048_PartB:CH1:R405
7.5	8	4.05245	11283.8	1.30265	MMV048_PartB:CH1	MMV048_PartB:CH1:R405
8	8	4.76828	58651.2	1.80265	MMV048_PartB:CH1	MMV048_PartB:CH1:R405
4	8	0.874094	7.48331	-2.19735	MMV048_PartB:CH1	MMV048_PartB:CH1:R406
5	8	3.03341	1079.98	-1.19735	MMV048_PartB:CH1	MMV048_PartB:CH1:R406
5.5	8	2.51405	326.625	-0.697345	MMV048_PartB:CH1	MMV048_PartB:CH1:R406
6	8	3.23354	1712.15	-0.197345	MMV048_PartB:CH1	MMV048_PartB:CH1:R406
6.5	8	3.99506	9886.79	0.302655	MMV048_PartB:CH1	MMV048_PartB:CH1:R406
7	8	4.41842	26207.1	0.802655	MMV048_PartB:CH1	MMV048_PartB:CH1:R406
7.5	8	4.00133	10030.7	1.30265	MMV048_PartB:CH1	MMV048_PartB:CH1:R406
8	8	4.82279	66495.5	1.80265	MMV048_PartB:CH1	MMV048_PartB:CH1:R406
4	8	1.57368	37.47	-2.19735	MMV048_PartB:CH1	MMV048_PartB:CH1:R407
5	8	2.87748	754.188	-1.19735	MMV048_PartB:CH1	MMV048_PartB:CH1:R407
5.5	8	1.18737	15.3948	-0.697345	MMV048_PartB:CH1	MMV048_PartB:CH1:R407
6	8	3.07085	1177.21	-0.197345	MMV048_PartB:CH1	MMV048_PartB:CH1:R407
6.5	8	3.22775	1689.46	0.302655	MMV048_PartB:CH1	MMV048_PartB:CH1:R407
7	8	3.87734	7539.44	0.802655	MMV048_PartB:CH1	MMV048_PartB:CH1:R407
7.5	8	3.76943	5880.77	1.30265	MMV048_PartB:CH1	MMV048_PartB:CH1:R407
8	8	4.33842	21798	1.80265	MMV048_PartB:CH1	MMV048_PartB:CH1:R407
5	8	2.21296	163.291	-1.19735	MMV048_PartB:CH2	MMV048_PartB:CH2:R501
5.5	8	0.967249	9.27362	-0.697345	MMV048_PartB:CH2	MMV048_PartB:CH2:R501
6	8	0.849485	7.07107	-0.197345	MMV048_PartB:CH2	MMV048_PartB:CH2:R501
6.5	8	2.95847	908.807	0.302655	MMV048_PartB:CH2	MMV048_PartB:CH2:R501
7	8	3.82236	6642.87	0.802655	MMV048_PartB:CH2	MMV048_PartB:CH2:R501
7.5	8	3.5697	3712.81	1.30265	MMV048_PartB:CH2	MMV048_PartB:CH2:R501
8	8	4.12718	13402.4	1.80265	MMV048_PartB:CH2	MMV048_PartB:CH2:R501
4	8	0.821726	6.63325	-2.19735	MMV048_PartB:CH2	MMV048_PartB:CH2:R502
5	8	2.45133	282.699	-1.19735	MMV048_PartB:CH2	MMV048_PartB:CH2:R502
5.5	8	2.4934	311.461	-0.697345	MMV048_PartB:CH2	MMV048_PartB:CH2:R502
6	8	2.05111	112.49	-0.197345	MMV048_PartB:CH2	MMV048_PartB:CH2:R502
6.5	8	3.4916	3101.72	0.302655	MMV048_PartB:CH2	MMV048_PartB:CH2:R502
7	8	3.81928	6595.93	0.802655	MMV048_PartB:CH2	MMV048_PartB:CH2:R502
7.5	8	2.96214	916.515	1.30265	MMV048_PartB:CH2	MMV048_PartB:CH2:R502
8	8	4.46374	29089.6	1.80265	MMV048_PartB:CH2	MMV048_PartB:CH2:R502
5	8	2.54236	348.624	-1.19735	MMV048_PartB:CH2	MMV048_PartB:CH2:R503
5.5	8	2.65003	446.716	-0.697345	MMV048_PartB:CH2	MMV048_PartB:CH2:R503
6	8	2.39081	245.927	-0.197345	MMV048_PartB:CH2	MMV048_PartB:CH2:R503
6.5	8	3.75831	5732.08	0.302655	MMV048_PartB:CH2	MMV048_PartB:CH2:R503
7	8	4.24693	17657.6	0.802655	MMV048_PartB:CH2	MMV048_PartB:CH2:R503
7.5	8	3.81291	6499.97	1.30265	MMV048_PartB:CH2	MMV048_PartB:CH2:R503
8	8	4.86263	72883.6	1.80265	MMV048_PartB:CH2	MMV048_PartB:CH2:R503
5	8	1.91056	81.388	-1.19735	MMV048_PartB:CH2	MMV048_PartB:CH2:R504
5.5	8	1.8686	73.8918	-0.697345	MMV048_PartB:CH2	MMV048_PartB:CH2:R504
6	8	1.7454	55.6417	-0.197345	MMV048_PartB:CH2	MMV048_PartB:CH2:R504
6.5	8	0.986564	9.69536	0.302655	MMV048_PartB:CH2	MMV048_PartB:CH2:R504
7	8	3.17155	1484.38	0.802655	MMV048_PartB:CH2	MMV048_PartB:CH2:R504
7.5	8	2.66344	460.722	1.30265	MMV048_PartB:CH2	MMV048_PartB:CH2:R504
8	8	3.17835	1507.81	1.80265	MMV048_PartB:CH2	MMV048_PartB:CH2:R504
4	8	0.731199	5.38516	-2.19735	MMV048_PartB:CH2	MMV048_PartB:CH2:R505
5	8	2.31649	207.249	-1.19735	MMV048_PartB:CH2	MMV048_PartB:CH2:R505
5.5	8	2.77134	590.661	-0.697345	MMV048_PartB:CH2	MMV048_PartB:CH2:R505
6	8	1.59712	39.5474	-0.197345	MMV048_PartB:CH2	MMV048_PartB:CH2:R505
6.5	8	2.6454	441.977	0.302655	MMV048_PartB:CH2	MMV048_PartB:CH2:R505
7	8	3.77993	6024.69	0.802655	MMV048_PartB:CH2	MMV048_PartB:CH2:R505
7.5	8	3.43951	2751.13	1.30265	MMV048_PartB:CH2	MMV048_PartB:CH2:R505
8	8	3.49395	3118.54	1.80265	MMV048_PartB:CH2	MMV048_PartB:CH2:R505
4	8	1.87851	75.5976	-2.19735	MMV048_PartB:CH2	MMV048_PartB:CH2:R506
5	8	2.93756	866.087	-1.19735	MMV048_PartB:CH2	MMV048_PartB:CH2:R506
5.5	8	2.70916	511.872	-0.697345	MMV048_PartB:CH2	MMV048_PartB:CH2:R506
6	8	2.53176	340.223	-0.197345	MMV048_PartB:CH2	MMV048_PartB:CH2:R506
6.5	8	3.96213	9164.95	0.302655	MMV048_PartB:CH2	MMV048_PartB:CH2:R506
7	8	4.34797	22282.8	0.802655	MMV048_PartB:CH2	MMV048_PartB:CH2:R506
7.5	8	4.26458	18389.8	1.30265	MMV048_PartB:CH2	MMV048_PartB:CH2:R506
8	8	4.9816	95851.3	1.80265	MMV048_PartB:CH2	MMV048_PartB:CH2:R506
4	8	1.5974	39.5727	-2.19735	MMV048_PartB:CH2	MMV048_PartB:CH2:R507
5	8	2.53137	339.918	-1.19735	MMV048_PartB:CH2	MMV048_PartB:CH2:R507
5.5	8	2.34556	221.594	-0.697345	MMV048_PartB:CH2	MMV048_PartB:CH2:R507
6	8	0.849485	7.07107	-0.197345	MMV048_PartB:CH2	MMV048_PartB:CH2:R507
6.5	8	3.0257	1060.96	0.302655	MMV048_PartB:CH2	MMV048_PartB:CH2:R507
7	8	3.5701	3716.19	0.802655	MMV048_PartB:CH2	MMV048_PartB:CH2:R507
7.5	8	3.26795	1853.32	1.30265	MMV048_PartB:CH2	MMV048_PartB:CH2:R507
8	8	3.98532	9667.6	1.80265	MMV048_PartB:CH2	MMV048_PartB:CH2:R507
5	8	2.27426	188.043	-1.19735	MMV048_PartB:CH2	MMV048_PartB:CH2:R508
5.5	8	2.41193	258.186	-0.697345	MMV048_PartB:CH2	MMV048_PartB:CH2:R508
6	8	2.03653	108.775	-0.197345	MMV048_PartB:CH2	MMV048_PartB:CH2:R508
6.5	8	2.63413	430.655	0.302655	MMV048_PartB:CH2	MMV048_PartB:CH2:R508
7	8	3.10481	1272.94	0.802655	MMV048_PartB:CH2	MMV048_PartB:CH2:R508
7.5	8	3.31739	2076.77	1.30265	MMV048_PartB:CH2	MMV048_PartB:CH2:R508
8	8	3.87386	7479.37	1.80265	MMV048_PartB:CH2	MMV048_PartB:CH2:R508
